# Supplementary material for: Analysis of exome data in a UK cohort of 603 patients with syndromic orofacial clefting identifies causal molecular pathways
Source: Hum Mol Genet. 2023 Mar 27;32(11):1932–42. doi: 10.1093/hmg/ddad023 (PMC10196673; doi:10.1093/hmg/ddad023)
Supplement: SuppTables_HMG-2022-CE-00520-R1_Wilson_without_ID_ddad023 [file supptables_hmg-2022-ce-00520-r1_wilson_without_id_ddad023.xlsx]

## Sheet: Index
Table S1	OCtypeDist	Distribution of OC types in cohort and between sexes
Table S2	Characteristics & HPO terms	Cohort characteristics. Main HPO systmes are listed per individual and total number of HPO terms and systems are provided.
Table S3	HPO systems	HPO systems described in cohort
Table S4	PandLP_SNVs	Pathogenic and likely pathogenic SNVs identified in cohort
Table S5	PandLP_CNVs	Pathogenic and likely pathogenic CNVs identified in cohort
Table S6	OxSOCGeneList	Combined frequency of P and LP variants per gene in the OxSOC list with clefting type +/- ID/GDD as observed in the cohort and described in the literature, and whether each gene is included in the Genomics England PanelApp ‘Clefting’ panel.
Table S7	PanelApp	Results from the PanelApp analysis
Table S8	CombOxSOC&PAgeneList	Genes included in the combined OxSOC and PanelApp green gene list
Table S9	STRINGnetwork 82OxSOCgreen	Genes included in STRING network of OxSOC green genes (N=82, Figure 1a of main paper)
Table S10	OxSOC82_GO	Gene ontology analysis of OxSOC green genes (N=82)
Table S11	STRINGnetwork 176combGreen	Genes included in STRING network of combined OxSOC and Panel App green genes (N=176, Figure 1c of main paper)
Table S12	Comb176_GO	Gene ontology analysis of combined OxSOC and Panel App green genes (N=176)
Table S13	Comb176_ClueGo	ClueGo functional clustering of GO groups in combined OxSOC and Panel App green genes (N=176, Figure 2 of main paper)
Table S14	GeneLists	Genes included in all subsets (syndromic-CLP (N=77), syndromic-CPO (N=93), nonsyndromic (N=106), syndromic (N=175), protein production (N=52), chromatin organisation (N=42) and morphogenesis (N=61))
Table S15	GeneSubsets_ClueGO	ClueGo functional clustering of GO groups in gene subsets (syndromic-CLP (N=77), syndromic-CPO (N=93) and nonsyndromic (N=106), Figure 3 of main paper)
Table S16	Expression	Expression of canidate gene subsets across various tissues (Human prenatal and postnatal brain, Human dental pulp and mouse developing and formed palate, Figure 4 of main paper)

## Sheet: S1
Clefting type in cohort	Total patients	Sex (M:F)	Number (%) of patients with P/LP SNVs	Number (%) of patients with P/LP CNVs	Combined (%) of patients with P/LP Events
Cleft palate only and/or bifid uvula	448/603 (74.30%)	245:203; 1.21:1	166/448 (37.05%)	16/448 (3.57%)	182/448 (40.63%)
Isolated bifid uvula	82/603 (13.60%)	43:39; 1.10:1	28/82 (34.15%)
Cleft palate onlya	366/603 (60.70%)	202:164; 1.23:1	138/366 (37.70%)
Cleft lip or cleft lip and palate	132/603 (21.89%)	90:42; 2.14:1	44/132 (33.33%)	7/132 (5.30%)	51/132 (38.64%)
Cleft lip without cleft palateb	58/603 (9.62%)	36:21; 1.71:1	19/58 (32.76%)
Cleft lip and cleft palate	74/603 (12.27%)	54:21; 2.57:1	25/74 (33.78%)
Oral cleft	23/603 (3.81%)	10:13; 1:1.30	10/23 (43.48%)	0/23 (0%)	10/23 (43.48%)
a - Includes HPO terms of cleft palate, cleft secondary palate, cleft soft palate, median cleft palate, submucous cleft soft palate, submucous cleft hard palate, unilateral cleft palate, non-midline cleft palate, and bilateral cleft palate.
b - Includes HPO terms of cleft upper lip, incomplete cleft upper lip, non-midline cleft lip, submucous cleft lip, unilateral cleft lip, bilateral cleft lip, and median cleft lip.

## Sheet: S2
Proband ID	Gender	Age	Palate HPO terms	Cleft type	Diabetes during pregnancy	Exposure to anti-epileptic drugs during pregnancy	Consanguinity?	ID?	head or neck	musculoskeletal	nervous	limbs	eye	ear	integument	cardiovascular	digestive	growth	genitourinary	respiratory	prenatal or birth	immune	endocrine	metabolism	blood	consitutional	cellular	thoraic cavity	Total #HPO systems affected in this individual (excl.Cleft)	Total #HPO terms applied to this individual (excl.Cleft)
1	Female	5.49	Cleft palate	CPO	Yes, gestational	No	No	Severe	Y	Y	Y	Y	N	N	Y	N	N	N	N	Y	N	N	N	N	N	N	N	N	14	11
2	Female	7.78	Oral cleft	OC	No	No	No	Severe	N	Y	Y	N	Y	N	N	Y	N	N	N	N	N	N	N	N	N	N	N	N	5	5
3	Female	15.04	Submucous cleft hard palate	CPO	No	No	No	Severe	Y	Y	Y	N	N	N	N	N	N	Y	N	N	N	N	N	N	N	N	N	N	9	6
4	Male	12.21	Bilateral cleft lip and palate	CL/P	No	No	No	Severe	Y	Y	Y	Y	N	Y	N	N	Y	N	N	Y	N	Y	N	N	N	N	N	N	11	8
5	Female	8.06	Cleft palate	CPO	No	No	No	Severe	Y	N	Y	N	N	N	N	Y	N	N	N	N	N	N	N	N	N	N	N	N	4	4
6	Male	7.95	Submucous cleft hard palate	CPO	No	No	No	Severe	N	Y	Y	N	N	N	N	N	N	N	N	N	N	N	N	N	N	N	N	N	4	4
7	Female	11.27	Submucous cleft soft palate	CPO	No	No	No	Severe	N	N	Y	N	N	N	N	N	N	N	N	N	N	N	N	N	N	N	N	N	1	1
8	Male	14.44	Bifid uvula, High palate	CPO	No	No	No	Severe	Y	Y	Y	N	Y	Y	Y	Y	Y	Y	Y	N	N	N	N	N	Y	Y	N	N	16	13
9	Male	4.75	Cleft palate	CPO	No	No	No	Severe	Y	Y	Y	N	N	Y	N	Y	N	N	N	N	N	N	N	N	N	N	N	N	8	5
10	Female	6.71	Bifid uvula, Short hard palate	CPO	Yes, gestational	No	No	Severe	Y	Y	Y	N	N	N	N	N	N	N	Y	N	N	N	N	N	N	N	N	N	8	8
11	Male	10.47	Cleft palate	CPO	No	No	No	Severe	N	Y	Y	Y	Y	N	N	N	N	N	N	N	N	N	N	N	N	N	N	N	6	5
12	Male	12.02	Cleft palate	CPO	No	No	Yes	Severe	Y	Y	Y	Y	N	Y	Y	N	N	N	N	N	N	N	N	N	N	N	N	N	8	5
13	Female	7.21	Bifid uvula	CPO	No	No	No	Severe	Y	N	Y	N	Y	N	Y	N	N	Y	N	N	N	Y	N	N	N	N	N	N	18	17
14	Female	2.95	Median cleft palate	CPO	No	No	No	Severe	Y	Y	Y	N	Y	N	N	Y	N	N	N	N	N	N	N	N	N	N	N	N	7	5
15	Female	5.81	Submucous cleft hard palate	CPO	No	No	No	Severe	N	N	Y	N	Y	N	N	N	N	N	N	N	N	N	N	N	N	N	N	N	2	2
16	Male	2.81	Bifid uvula	CPO	No	No	No	Severe	Y	N	Y	N	N	N	N	N	N	N	N	N	N	N	N	N	N	N	N	N	3	3
17	Female	0.99	Bilateral cleft lip and palate	CL/P	No	No	No	Severe	Y	N	Y	N	Y	N	N	Y	N	N	Y	Y	N	N	N	N	N	N	N	N	10	10
18	Female	11.3	Submucous cleft hard palate	CPO	No	No	No	Severe	Y	Y	Y	Y	N	Y	Y	N	N	N	N	N	N	N	N	N	N	N	N	N	11	9
19	Female	7.32	Median cleft lip and palate	CL/P	Yes, T1DM	No	Unknown	Severe	Y	Y	Y	N	N	N	N	N	N	N	N	N	N	N	N	N	N	N	N	N	4	2
20	Male	6.35	Bilateral cleft lip and palate	CL/P	No	No	Yes	Severe	N	Y	Y	Y	Y	N	N	Y	N	N	N	N	N	N	N	N	N	N	N	N	5	4
21	Female	2.35	Cleft palate	CPO	No	No	No	Severe	Y	N	Y	N	N	N	N	N	N	Y	N	N	N	N	N	N	N	N	N	N	5	5
22	Male	9.98	Bifid uvula	CPO	No	No	No	Severe	Y	Y	Y	Y	N	N	N	N	Y	Y	N	N	N	N	N	N	N	N	N	N	9	8
23	Male	14.65	Non-midline cleft lip	CL/P	No	No	Yes	Severe	Y	N	Y	N	N	N	N	N	N	N	N	N	N	N	N	N	N	N	N	N	5	5
24	Male	9.35	Submucous cleft soft palate	CPO	No	No	No	Severe	Y	Y	Y	Y	Y	Y	Y	N	Y	N	N	N	N	N	N	N	N	N	N	N	16	14
25	Female	11.33	Cleft soft palate	CPO	No	No	No	Severe	Y	Y	Y	Y	N	N	N	N	N	N	N	N	N	N	N	N	N	N	N	N	7	6
26	Male	1.84	Cleft palate	CPO	No	No	No	Severe	N	Y	Y	N	Y	N	Y	N	N	N	N	N	N	N	N	N	N	N	N	N	8	6
27	Female	17.14	Unilateral cleft lip, Unilateral cleft palate	CL/P	No	No	No	Severe	Y	Y	Y	Y	N	Y	Y	N	N	N	N	N	N	N	N	N	N	N	N	N	12	8
28	Male	14.85	Submucous cleft hard palate	CPO	No	No	No	Severe	Y	Y	Y	Y	Y	N	Y	Y	Y	N	N	N	N	N	N	N	N	N	N	N	16	14
29	Female	0.17	Cleft palate	CPO	No	No	No	Severe	Y	Y	Y	Y	Y	N	N	N	Y	N	N	N	N	N	N	N	N	N	N	N	11	8
30	Male	17.25	Bifid uvula	CPO	No	No	No	Severe	Y	Y	Y	Y	Y	N	Y	N	N	N	N	N	N	N	N	N	N	N	N	N	8	7
31	Male	10.33	Cleft palate	CPO	No	No	No	Severe	Y	N	Y	N	Y	Y	N	N	N	N	Y	N	N	N	N	N	N	N	N	N	5	5
32	Female	3.91	Bifid uvula	CPO	No	No	No	Severe	Y	Y	Y	N	Y	N	N	N	N	Y	N	N	N	N	N	N	N	N	N	N	8	6
33	Male	4.33	Cleft palate	CPO	No	No	No	Severe	N	N	Y	N	Y	N	N	N	N	N	N	N	N	N	N	N	N	N	N	N	2	2
34	Female	7.83	Submucous cleft lip	CL/P	No	No	Yes	Severe	Y	Y	Y	Y	N	N	N	N	Y	N	N	N	N	N	N	N	N	N	N	N	7	5
35	Female	3.32	Cleft palate	CPO	No	No	No	Severe	Y	Y	Y	Y	N	N	Y	N	N	N	N	N	N	N	N	N	N	N	N	N	9	6
36	Female	4.08	Cleft palate	CPO	No	No	No	Severe	Y	Y	Y	Y	N	Y	N	N	N	N	N	N	N	N	N	N	N	N	N	N	7	6
37	Male	5.9	Cleft palate	CPO	No	No	No	Severe	Y	Y	Y	N	Y	N	Y	N	N	N	N	N	N	N	N	N	N	N	N	N	13	12
38	Female	16.15	Cleft palate	CPO	No	No	No	Severe	Y	Y	Y	N	Y	Y	Y	N	N	Y	N	N	N	Y	Y	N	N	N	N	N	14	10
39	Male	6.35	Cleft soft palate	CPO	No	No	No	Severe	Y	Y	Y	N	Y	N	N	N	Y	N	N	Y	N	N	N	N	N	N	N	N	9	9
40	Female	2.93	Cleft palate	CPO	No	No	Unknown	Severe	N	Y	Y	Y	Y	Y	N	N	N	N	N	N	N	N	N	N	N	N	N	N	8	7
41	Female	13.89	Cleft palate	CPO	No	No	No	Severe	Y	Y	Y	Y	N	N	Y	Y	Y	N	Y	N	N	N	N	N	N	N	N	N	22	15
42	Male	4.72	Submucous cleft hard palate	CPO	No	No	No	Severe	Y	Y	Y	N	Y	Y	N	N	N	N	N	N	N	N	N	N	N	N	N	N	9	7
43	Female	12.15	Oral cleft	OC	No	No	No	Severe	Y	Y	Y	Y	Y	Y	Y	Y	Y	N	Y	N	N	N	N	N	N	N	N	N	27	20
44	Female	11.64	Cleft palate	CPO	No	No	No	Severe	Y	Y	Y	N	Y	N	N	N	Y	N	N	N	Y	N	Y	N	N	N	N	N	12	10
45	Female	2.91	Cleft soft palate	CPO	No	No	No	Severe	N	Y	Y	N	Y	N	Y	Y	N	N	N	Y	N	N	Y	N	N	N	N	N	8	5
46	Female	3.15	Cleft palate	CPO	No	No	No	Severe	Y	Y	Y	N	N	Y	Y	Y	N	N	N	N	N	N	N	N	N	N	N	N	13	11
47	Female	6.02	Bifid uvula	CPO	No	No	No	Severe	Y	N	Y	N	Y	Y	Y	Y	Y	Y	Y	Y	Y	N	Y	N	N	N	N	N	28	25
48	Female	1.03	Cleft palate	CPO	No	No	No	Severe	Y	Y	Y	Y	Y	Y	Y	Y	N	N	Y	N	N	N	N	N	N	N	N	N	13	10
49	Female	2.26	Cleft soft palate	CPO	No	No	No	Severe	Y	N	Y	N	N	N	Y	N	Y	N	N	N	N	N	N	N	N	N	N	N	4	3
50	Male	1.83	Cleft palate	CPO	No	No	No	Severe	Y	Y	Y	N	Y	N	N	N	N	N	N	N	N	N	N	N	N	N	N	N	8	7
51	Female	1.14	Oral cleft	OC	No	No	No	Severe	N	N	Y	N	N	N	N	N	N	N	N	N	N	N	N	N	N	N	N	N	5	5
52	Female	1.97	Submucous cleft hard palate	CPO	No	No	No	Severe	Y	Y	Y	Y	Y	N	Y	Y	Y	N	N	Y	N	N	N	N	N	N	N	N	19	16
53	Female	3.22	Cleft palate	CPO	No	No	No	Severe	Y	Y	Y	N	N	N	N	Y	N	Y	N	N	N	N	N	N	N	N	N	N	5	4
54	Male	5.42	Submucous cleft hard palate, Bifid uvula	CPO	No	No	No	Severe	Y	Y	Y	Y	N	Y	Y	N	N	Y	N	Y	N	Y	N	N	N	N	N	N	15	11
55	Female	4.79	Submucous cleft hard palate	CPO	No	No	No	Severe	Y	Y	Y	N	Y	N	Y	N	N	Y	N	N	N	N	N	N	N	N	N	N	12	10
56	Male	1.97	Cleft palate	CPO	No	No	No	Severe	Y	N	Y	N	N	N	N	N	N	N	N	N	N	N	N	N	N	N	N	N	6	5
57	Male	5.55	Cleft palate	CPO	No	No	No	Severe	Y	N	Y	N	N	N	N	N	N	N	Y	N	N	N	N	N	N	N	N	N	6	6
58	Female	2.63	Cleft palate	CPO	No	No	No	Severe	Y	Y	Y	Y	N	Y	N	N	N	Y	N	N	N	N	N	N	N	N	N	N	10	8
59	Female	8.82	Non-midline cleft lip	CL/P	Yes, gestational	No	No	Severe	N	Y	Y	Y	N	N	N	N	N	Y	N	N	N	N	N	N	N	N	N	N	5	4
60	Male	2.06	Cleft soft palate	CPO	No	No	No	Severe	N	N	Y	N	N	N	N	N	N	N	N	N	N	N	N	N	N	N	N	N	1	1
61	Male	7.23	Submucous cleft hard palate	CPO	No	No	No	Severe	Y	Y	Y	Y	Y	N	N	N	N	N	Y	N	N	N	N	N	N	N	N	N	14	12
62	Male	14.82	Bilateral cleft lip and palate	CL/P	No	No	No	Severe	N	Y	Y	Y	N	N	N	N	N	N	N	N	N	N	N	N	N	N	N	N	5	4
63	Female	4.23	Oral cleft	OC	No	No	No	Severe	Y	Y	Y	Y	N	N	N	N	N	Y	N	N	N	N	N	N	N	N	N	N	9	6
64	Male	7.58	Bifid uvula	CPO	No	No	No	Severe	Y	N	Y	N	N	Y	N	N	N	N	N	N	N	N	N	N	N	N	N	N	6	7
65	Male	5.35	Cleft palate	CPO	No	No	No	Severe	Y	N	Y	N	N	N	Y	N	N	N	N	N	N	N	N	N	N	N	N	N	8	8
66	Male	12.42	Cleft soft palate	CPO	No	No	No	Severe	Y	Y	Y	Y	Y	N	Y	N	Y	Y	N	N	N	N	N	N	N	N	N	N	12	9
67	Female	2.53	Oral cleft	OC	No	No	No	Severe	Y	Y	Y	N	N	Y	N	Y	Y	Y	N	N	N	N	N	N	N	N	N	N	16	13
68	Female	1.61	Cleft palate	CPO	No	No	No	Severe	Y	Y	Y	Y	N	Y	N	N	N	N	N	N	N	N	N	N	N	N	N	N	13	10
69	Female	12.04	Submucous cleft hard palate	CPO	No	No	No	Severe	Y	Y	Y	Y	Y	Y	N	Y	N	N	N	N	Y	N	N	N	N	N	N	N	14	13
70	Male	1.81	Bifid uvula	CPO	No	No	Yes	Severe	Y	Y	Y	N	Y	Y	Y	N	N	N	N	N	N	N	N	N	N	N	N	N	12	8
71	Female	1.82	Cleft palate	CPO	No	No	Yes	Severe	Y	Y	Y	N	N	N	N	N	N	N	N	Y	N	N	N	N	N	N	N	N	6	6
72	Female	1.41	Oral cleft	OC	No	No	No	Severe	Y	N	Y	N	Y	N	N	N	N	N	N	N	Y	N	N	N	N	N	N	N	7	7
73	Male	2.41	Cleft palate, Submucous cleft hard palate	CPO	No	No	Yes	Severe	Y	Y	Y	Y	Y	Y	N	N	Y	N	Y	N	N	N	N	Y	N	N	N	N	16	14
74	Female	16.53	Cleft palate	CPO	No	No	No	Severe	Y	Y	Y	Y	Y	N	Y	N	N	N	N	N	N	N	N	N	N	N	N	N	18	16
75	Female	5.44	Median cleft lip and palate	CL/P	No	No	No	Severe	Y	Y	Y	Y	Y	Y	Y	Y	N	N	N	N	N	N	N	N	N	N	N	N	27	19
76	Male	8	Bilateral cleft lip and palate,High palate	CL/P	No	No	No	Severe	Y	N	Y	N	N	N	N	N	N	N	N	N	N	N	Y	N	N	N	N	N	6	5
77	Female	4.11	Submucous cleft hard palate	CPO	No	No	No	Severe	Y	Y	Y	Y	N	Y	Y	Y	Y	Y	N	N	N	N	N	N	N	N	N	N	37	23
78	Male	2.48	Cleft palate	CPO	No	No	No	Severe	Y	Y	Y	N	Y	Y	N	Y	N	N	N	N	N	N	N	N	N	N	N	N	8	7
79	Female	3.53	Unilateral cleft palate	CPO	No	No	No	Severe	Y	Y	Y	Y	Y	N	Y	Y	N	Y	N	N	N	N	N	N	Y	N	N	N	21	17
80	Male	1.3	Bifid uvula	CPO	No	No	No	Severe	N	Y	Y	N	Y	Y	N	N	N	N	N	N	N	N	N	N	N	N	N	N	6	5
81	Male	6.55	Bifid uvula	CPO	No	No	No	Severe	N	N	Y	N	Y	Y	N	N	N	N	N	N	N	N	N	N	N	N	N	N	5	5
82	Female	13.21	Bilateral cleft lip and palate, oral cleft	CL/P	No	No	No	Severe	N	Y	Y	Y	N	Y	Y	N	Y	N	Y	N	N	N	N	N	N	N	N	N	11	10
83	Male	14.68	Cleft palate	CPO	No	No	No	Severe	Y	Y	Y	N	N	N	N	N	N	Y	N	N	N	N	N	N	N	N	N	N	5	4
84	Male	0.3	Cleft soft palate	CPO	No	No	No	Severe	N	Y	Y	N	Y	N	N	N	N	N	N	N	N	N	N	N	N	N	N	N	4	4
85	Female	13.2	Cleft palate, Bifid uvula	CPO	No	No	No	Severe	Y	Y	Y	Y	N	Y	N	N	N	N	N	Y	N	N	N	N	N	N	N	N	11	8
86	Male	10.92	Cleft palate	CPO	No	No	No	Severe	Y	Y	Y	Y	N	Y	Y	N	N	N	N	Y	N	Y	N	N	N	N	N	N	16	10
87	Female	1.43	Submucous cleft hard palate	CPO	No	No	No	Severe	Y	Y	Y	N	N	Y	N	Y	N	N	N	N	N	N	N	N	N	N	N	N	9	9
88	Female	1.56	Cleft palate	CPO	No	No	No	Severe	Y	Y	Y	Y	Y	N	Y	Y	N	Y	N	N	N	N	N	N	N	N	N	N	15	13
89	Male	6.46	Oral cleft	OC	No	No	No	Severe	Y	N	Y	N	Y	N	N	Y	N	N	Y	N	N	N	Y	N	N	N	N	N	6	6
90	Male	3.78	Cleft palate	CPO	No	No	No	Severe	Y	N	Y	N	N	N	N	N	N	N	N	N	N	N	N	N	N	N	N	N	4	4
91	Male	13.09	Submucous cleft hard palate	CPO	No	No	No	Severe	Y	Y	Y	Y	N	Y	N	N	N	Y	N	N	N	N	N	N	N	N	N	N	10	8
92	Female	2.37	Oral cleft	OC	No	No	No	Severe	Y	Y	Y	N	N	N	N	N	N	Y	N	N	N	N	N	N	N	N	N	N	6	4
93	Male	4.98	Oral cleft	OC	No	No	No	Severe	N	N	Y	N	Y	N	N	N	N	N	Y	N	N	N	N	N	N	N	N	N	3	3
94	Female	1.59	Cleft palate	CPO	No	No	No	Severe	Y	Y	Y	Y	N	N	Y	N	N	N	N	N	N	N	N	N	N	N	N	N	10	8
95	Female	4.87	Submucous cleft hard palate	CPO	No	No	No	Severe	Y	Y	Y	N	N	N	N	N	N	N	N	N	N	N	N	N	N	N	N	N	4	4
96	Male	14.81	Bilateral cleft lip and palate	CL/P	No	No	No	Severe	N	Y	Y	Y	N	N	N	N	N	N	N	N	N	N	N	N	N	N	N	N	5	4
97	Male	3.27	Cleft palate	CPO	No	No	No	Severe	Y	Y	Y	Y	N	Y	Y	Y	N	N	N	Y	N	Y	N	N	N	N	N	N	16	12
98	Male	2.78	Cleft palate	CPO	No	No	No	Severe	Y	Y	Y	Y	Y	Y	Y	Y	Y	N	Y	N	N	N	Y	N	N	N	N	N	30	22
99	Female	7.44	Cleft palate	CPO	No	No	No	Severe	Y	Y	Y	Y	Y	Y	N	Y	N	Y	N	N	N	N	N	N	N	N	N	N	14	11
100	Male	15.46	Cleft palate	CPO	No	No	No	Severe	Y	Y	Y	Y	N	Y	Y	Y	N	N	N	N	N	N	N	N	N	N	N	N	14	11
101	Male	8.48	Cleft soft palate	CPO	Yes, gestational	No	No	Severe	Y	Y	Y	N	Y	N	N	N	N	N	N	N	N	N	N	N	N	N	N	N	9	6
102	Male	1.86	Submucous cleft hard palate, Bifid uvula	CPO	No	No	No	Severe	Y	N	Y	N	N	Y	Y	N	N	N	N	N	N	N	N	N	N	N	N	N	5	5
103	Male	1.2	Cleft palate	CPO	Yes, gestational	No	No	Severe	Y	Y	Y	Y	Y	N	Y	Y	Y	N	N	N	N	N	N	N	N	N	N	N	18	13
104	Female	1.06	Cleft palate, Non-midline cleft lip	CL/P	No	No	No	Severe	Y	Y	Y	N	Y	N	N	N	N	N	N	N	N	N	N	N	N	N	N	N	9	6
105	Male	3.19	Cleft palate	CPO	No	No	No	Severe	Y	Y	Y	Y	Y	Y	N	N	N	N	N	N	N	N	N	N	N	N	N	N	13	11
106	Male	11.74	Submucous cleft hard palate, Bifid uvula	CPO	No	No	No	Severe	Y	Y	Y	Y	N	N	Y	N	N	N	N	N	N	N	N	N	N	N	N	N	9	7
107	Female	0.79	Bifid uvula	CPO	No	No	No	Severe	Y	Y	Y	Y	Y	N	Y	N	Y	N	N	Y	Y	N	N	N	Y	N	N	N	27	20
108	Male	2.88	Bifid uvula, High palate	CPO	Yes, T2DM	No	No	Severe	Y	Y	Y	N	N	N	N	Y	Y	N	N	Y	Y	Y	Y	Y	N	N	N	N	17	13
109	Female	4.48	Cleft palate	CPO	No	No	No	Severe	Y	Y	Y	N	N	Y	N	N	N	N	N	N	N	N	N	N	N	N	N	N	12	9
110	Male	2.42	Cleft palate	CPO	Yes, gestational	No	No	Severe	Y	Y	Y	Y	N	Y	Y	N	N	N	N	Y	N	N	N	N	N	N	N	N	14	11
111	Male	2.6	Submucous cleft soft palate	CPO	No	No	No	Severe	Y	Y	Y	Y	N	N	Y	Y	Y	N	N	N	N	N	N	N	N	N	N	N	11	8
112	Female	17.81	Cleft soft palate	CPO	No	No	No	Severe	Y	Y	Y	Y	Y	Y	N	N	N	N	N	N	N	N	N	N	Y	N	N	N	11	9
113	Male	3.49	Submucous cleft soft palate	CPO	No	No	No	Severe	N	Y	Y	N	Y	N	Y	Y	Y	Y	N	Y	N	Y	N	N	N	N	N	N	13	12
114	Female	4.31	Submucous cleft hard palate	CPO	No	No	No	Severe	N	Y	Y	N	N	Y	Y	Y	N	N	N	N	N	N	N	N	N	N	N	N	10	10
115	Male	10.87	Bifid uvula, High palate	CPO	No	No	No	Severe	Y	N	Y	N	N	N	N	N	N	N	N	N	N	N	N	N	N	N	N	N	4	4
116	Male	11.49	Cleft palate, Unilateral cleft lip	CL/P	No	No	No	Severe	Y	Y	Y	N	Y	Y	N	N	N	N	N	N	N	N	N	N	N	N	N	N	11	10
117	Male	5.06	Bifid uvula	CPO	No	No	Yes	Severe	Y	Y	Y	N	Y	N	Y	N	N	N	N	N	N	N	N	N	N	N	N	N	13	9
118	Male	15.84	Bifid uvula	CPO	No	No	No	Severe	Y	N	Y	N	N	Y	N	N	N	N	N	N	N	N	N	N	N	N	N	N	4	4
119	Male	4.7	Cleft palate	CPO	No	No	Yes	Severe	Y	Y	Y	Y	Y	Y	Y	N	Y	N	N	N	N	N	N	N	N	N	N	N	20	15
120	Male	3.31	Cleft palate	CPO	No	No	No	Severe	Y	Y	Y	Y	N	N	N	N	Y	N	N	N	N	N	N	N	N	N	N	N	8	5
121	Male	6.06	Cleft palate	CPO	No	No	No	Severe	N	N	Y	N	Y	Y	N	N	Y	N	N	N	N	N	N	N	N	N	N	N	5	5
122	Female	5.08	Cleft palate	CPO	No	No	No	Severe	Y	Y	Y	Y	N	N	Y	N	N	N	N	N	N	N	N	N	N	N	N	N	22	16
123	Female	12.58	Median cleft lip and palate	CL/P	No	No	No	Severe	Y	Y	Y	Y	N	N	N	N	N	Y	N	N	N	N	N	N	N	N	N	N	9	8
124	Female	10.04	Submucous cleft soft palate	CPO	No	No	No	Severe	Y	Y	Y	Y	Y	Y	Y	N	N	N	N	N	N	N	N	N	N	N	N	N	20	17
125	Male	3.39	Cleft palate	CPO	No	No	No	Severe	Y	Y	Y	Y	N	N	Y	Y	Y	Y	Y	N	Y	N	N	N	N	N	N	N	24	19
126	Male	1.95	Unilateral cleft lip	CL/P	No	No	No	Severe	Y	Y	Y	N	N	N	Y	Y	N	N	N	Y	N	N	N	N	N	N	N	N	7	5
127	Male	1.22	Cleft palate	CPO	Yes, gestational	No	Yes	Severe	N	Y	Y	Y	Y	N	N	N	N	Y	N	N	N	N	N	N	N	N	N	N	12	10
128	Female	5.41	Cleft palate, Short hard palate	CPO	No	No	No	Severe	Y	Y	Y	N	Y	Y	N	N	N	N	N	N	N	N	N	N	N	N	N	N	17	14
129	Male	5.88	Non-midline cleft lip	CL/P	No	No	Yes	Severe	Y	Y	Y	Y	Y	Y	N	N	N	N	Y	N	N	N	N	N	N	N	N	N	13	11
130	Female	0.97	Cleft palate	CPO	No	No	No	Severe	Y	Y	Y	N	N	Y	N	Y	Y	N	N	Y	N	N	N	N	N	N	N	N	15	13
131	Male	1.12	Cleft palate, Non-midline cleft lip	CL/P	No	No	No	Severe	N	Y	Y	Y	Y	N	Y	N	N	N	N	N	N	N	N	N	N	N	N	N	6	4
132	Male	10.26	Cleft palate	CPO	No	No	No	Severe	Y	N	Y	N	Y	Y	N	N	N	N	N	N	N	N	N	N	N	N	N	N	5	5
133	Female	3.25	Cleft soft palate	CPO	No	No	No	Severe	Y	Y	Y	Y	Y	N	N	N	N	N	N	Y	N	Y	N	N	N	N	N	N	13	8
134	Female	9.41	Cleft palate	CPO	No	No	No	Severe	Y	Y	Y	N	N	N	N	Y	Y	Y	N	N	N	N	N	N	N	N	N	N	10	7
135	Female	9.41	Cleft palate	CPO	No	No	No	Severe	Y	Y	Y	Y	N	N	N	Y	Y	N	N	N	N	N	N	N	N	N	N	N	12	9
136	Male	1.04	Cleft palate	CPO	No	No	Yes	Severe	Y	Y	Y	Y	N	N	Y	N	Y	Y	Y	N	Y	N	N	N	N	N	N	N	25	16
137	Male	0.62	Cleft palate	CPO	No	No	No	Severe	N	N	Y	N	Y	N	Y	Y	Y	N	Y	N	N	N	N	N	N	N	N	N	8	8
138	Male	5.7	Bilateral cleft lip and palate	CL/P	No	No	No	Severe	N	Y	Y	N	N	N	Y	Y	Y	N	N	N	N	N	N	N	N	N	N	N	7	6
139	Male	3.37	Cleft palate	CPO	No	No	No	Severe	Y	Y	Y	Y	N	Y	N	Y	Y	N	Y	Y	N	Y	N	N	N	N	N	N	17	14
140	Male	11.23	Bilateral cleft lip and palate	CL/P	No	No	No	Severe	Y	Y	Y	N	N	Y	Y	N	N	Y	N	N	N	N	N	N	N	N	N	N	11	11
141	Male	1.34	Unilateral cleft lip	CL/P	Yes, T1DM	No	No	Severe	Y	N	Y	N	Y	N	N	N	N	N	N	N	N	N	N	N	N	N	N	N	5	5
142	Male	2.61	Cleft palate	CPO	No	No	No	Severe	Y	Y	Y	Y	Y	Y	N	N	Y	N	N	N	N	N	N	N	N	N	N	N	10	8
143	Male	5.28	Cleft palate	CPO	No	No	No	Severe	Y	Y	Y	Y	Y	N	Y	N	Y	N	N	N	N	N	N	N	N	N	N	N	12	10
144	Female	2.37	Cleft palate	CPO	No	No	No	Severe	Y	N	Y	N	N	N	N	N	N	N	N	N	N	N	N	N	N	N	N	N	3	3
145	Male	5.13	Submucous cleft hard palate	CPO	No	No	No	Severe	Y	Y	Y	Y	N	N	Y	N	N	N	N	N	N	N	N	N	N	N	N	N	17	15
146	Male	12.36	Cleft palate, Cleft upper lip	CL/P	No	No	No	Severe	Y	Y	Y	Y	N	Y	Y	N	N	N	Y	N	N	N	N	N	N	N	N	N	16	11
147	Female	2.84	Cleft palate	CPO	No	No	No	Severe	N	N	Y	N	N	N	N	N	N	Y	N	N	N	N	N	N	N	N	N	N	2	2
148	Male	9.92	Bifid uvula	CPO	No	No	No	Severe	N	N	Y	N	N	Y	Y	N	Y	N	N	N	N	N	N	N	N	N	N	N	5	5
149	Female	8.23	Cleft soft palate, Oral cleft	OC	No	No	No	Severe	N	N	Y	N	Y	N	N	Y	N	Y	N	N	N	N	N	N	N	N	N	N	5	5
150	Female	2.93	Bifid uvula	CPO	No	No	No	Severe	Y	Y	Y	Y	N	N	N	Y	N	N	N	N	N	N	N	N	N	N	N	N	13	10
151	Male	18.73	Cleft palate	CPO	No	No	No	Severe	Y	Y	Y	N	N	N	N	N	N	N	N	N	N	N	N	N	N	N	N	N	6	5
152	Male	10.83	Median cleft palate	CPO	No	No	No	Severe	Y	Y	Y	N	N	N	Y	Y	N	N	N	N	N	N	N	N	N	N	N	N	11	10
153	Male	4.1	Cleft palate, Non-midline cleft lip	CL/P	No	No	No	Severe	Y	Y	Y	N	N	N	N	N	N	N	N	N	Y	N	N	N	N	N	N	N	9	6
154	Male	9.93	Cleft palate, Cleft upper lip	CL/P	No	No	No	Severe	N	N	Y	N	N	N	N	N	N	N	N	N	Y	N	N	N	N	N	N	N	2	2
155	Male	2.44	Cleft palate	CPO	No	No	Yes	Severe	Y	Y	Y	N	Y	Y	N	N	N	N	N	N	N	N	N	N	N	N	N	N	9	8
156	Female	44.27	Bifid uvula, High palate	CPO	No	No	No	Severe	Y	Y	Y	Y	Y	Y	Y	N	Y	Y	N	N	N	N	Y	Y	N	N	N	N	19	15
157	Female	8.6	Submucous cleft hard palate, High palate	CPO	No	No	Unknown	Severe	Y	Y	Y	Y	N	N	Y	N	N	N	N	N	N	N	N	N	N	N	N	N	10	10
158	Male	2.86	Cleft palate	CPO	No	No	No	Severe	Y	Y	Y	Y	N	N	N	N	N	N	N	N	N	N	N	N	N	N	N	N	6	3
159	Male	2.82	Bifid uvula	CPO	No	No	No	Severe	Y	Y	Y	N	Y	N	Y	N	N	Y	N	N	N	N	N	N	N	N	N	N	7	6
160	Male	4.73	Cleft secondary palate	CPO	No	No	No	Severe	N	Y	Y	Y	N	Y	Y	N	N	N	N	N	N	N	N	N	N	N	N	N	12	7
161	Female	7.68	Bifid uvula, High palate	CPO	No	No	No	Severe	Y	Y	Y	N	Y	N	N	N	N	Y	N	Y	N	N	Y	N	N	N	N	N	11	8
162	Male	0.23	Cleft palate	CPO	No	No	No	Severe	Y	Y	Y	Y	Y	Y	Y	Y	N	N	Y	N	N	N	N	N	N	N	N	N	24	19
163	Male	1.09	Cleft palate	CPO	No	No	No	Severe	N	Y	Y	Y	Y	Y	N	N	N	N	Y	Y	Y	N	N	N	N	N	N	N	11	11
164	Male	1.31	Unilateral cleft lip, Bilateral cleft palate	CL/P	No	No	No	Severe	Y	Y	Y	N	Y	N	Y	N	N	N	N	N	N	N	N	N	N	N	N	N	6	5
165	Male	13.29	Median cleft lip and palate	CL/P	No	No	No	Severe	Y	N	Y	Y	Y	Y	N	N	Y	N	N	N	N	Y	N	N	N	N	N	N	14	14
166	Female	6.11	Bifid uvula	CPO	No	No	No	Severe	Y	N	Y	N	Y	Y	N	Y	N	N	N	N	N	N	N	N	N	N	N	N	7	7
167	Male	1.85	Submucous cleft hard palate	CPO	No	No	No	Severe	Y	Y	Y	N	N	N	Y	N	N	Y	N	N	N	N	N	N	N	N	N	N	10	10
168	Female	11.52	Submucous cleft hard palate, Bifid uvula	CPO	No	No	No	Severe	Y	Y	Y	Y	Y	Y	Y	N	N	N	Y	N	N	N	N	N	N	N	N	N	25	20
169	Male	4.69	Cleft palate	CPO	No	No	No	Severe	Y	Y	Y	Y	Y	N	N	N	N	N	N	N	N	N	N	N	N	N	N	N	12	10
170	Male	1.62	Cleft palate	CPO	No	No	No	Severe	Y	N	Y	N	Y	Y	Y	N	Y	Y	N	N	N	N	N	N	N	N	N	N	9	8
171	Female	8.17	Submucous cleft hard palate	CPO	No	No	No	Severe	Y	Y	Y	N	N	N	Y	N	N	N	N	Y	N	N	N	N	N	N	N	N	5	4
172	Female	2.62	Cleft palate	CPO	No	No	No	Severe	Y	N	Y	N	N	N	Y	N	N	N	N	N	N	N	N	N	N	N	N	N	7	7
173	Female	1.97	Cleft palate	CPO	No	No	No	Severe	Y	N	Y	Y	N	Y	Y	N	N	Y	N	Y	N	N	N	N	N	N	N	N	9	7
174	Female	17.59	Cleft palate	CPO	No	No	No	Severe	Y	Y	Y	Y	Y	Y	N	N	Y	N	N	N	N	N	N	N	N	N	N	N	12	9
175	Male	8.91	Median cleft palate	CPO	No	No	No	Severe	Y	Y	Y	Y	N	Y	Y	Y	N	N	Y	Y	N	N	N	N	N	N	N	N	21	14
176	Male	7.25	Cleft palate	CPO	No	No	No	Severe	Y	Y	Y	Y	Y	N	N	N	N	N	N	N	N	N	N	N	N	N	N	N	8	6
177	Female	1.74	Median cleft palate	CPO	No	No	No	Severe	Y	Y	Y	N	Y	N	Y	Y	N	N	Y	N	Y	N	N	N	N	N	N	N	19	14
178	Female	9.07	Bifid uvula	CPO	No	No	No	Severe	Y	Y	Y	Y	Y	Y	Y	N	Y	N	N	N	Y	N	N	N	N	N	N	N	19	16
179	Male	1.75	Cleft palate	CPO	No	No	No	Severe	Y	Y	Y	Y	N	N	Y	N	N	N	N	N	N	Y	N	N	N	N	N	N	11	8
180	Male	5.19	Submucous cleft soft palate, bifid uvula	CPO	No	No	No	Severe	N	N	Y	N	N	N	N	N	N	N	N	N	N	N	N	N	N	N	N	N	1	1
181	Female	3.02	Submucous cleft soft palate, bifid uvula	CPO	No	No	No	Severe	N	N	Y	Y	Y	Y	Y	N	N	N	N	N	N	N	N	N	N	N	N	N	6	5
182	Male	2.89	Unilateral cleft lip	CL/P	No	No	No	Severe	Y	Y	Y	Y	N	N	Y	N	N	N	N	N	N	N	N	N	N	N	N	N	10	5
183	Male	7.01	Cleft soft palate	CPO	No	No	No	Severe	Y	Y	Y	N	N	Y	Y	N	N	N	N	N	N	N	N	N	N	N	N	N	9	6
184	Male	2.18	Bifid uvula	CPO	No	No	No	Severe	Y	Y	Y	Y	Y	N	N	N	Y	Y	Y	N	N	N	N	N	N	N	N	N	23	15
185	Female	17.54	Bifid uvula	CPO	No	No	No	Severe	Y	Y	Y	Y	Y	Y	Y	Y	Y	N	Y	N	N	N	N	N	N	N	N	N	22	17
186	Female	15.86	Cleft palate	CPO	No	No	No	Severe	Y	Y	Y	Y	Y	N	N	Y	N	Y	N	N	N	N	N	N	N	N	N	N	9	7
187	Female	6.49	Submucous cleft soft palate	CPO	No	No	No	Severe	Y	Y	Y	Y	N	N	Y	N	N	N	N	N	N	N	N	N	N	N	N	N	12	9
188	Male	7.42	Cleft palate	CPO	No	No	No	Severe	N	Y	Y	N	N	N	N	N	N	Y	N	N	N	N	N	N	N	N	N	N	7	6
189	Male	1.08	Cleft soft palate	CPO	No	No	No	Severe	Y	N	Y	N	Y	Y	N	N	N	N	N	N	N	N	N	N	N	N	N	N	6	6
190	Male	11	Submucous cleft soft palate	CPO	No	No	No	Severe	Y	Y	Y	Y	N	N	N	N	N	N	N	N	N	N	N	N	N	N	N	N	13	11
191	Male	17.26	Bifid uvula	CPO	No	No	Yes	Severe	Y	Y	Y	Y	N	Y	N	N	N	Y	N	N	N	N	N	N	N	N	N	N	8	7
192	Male	4.65	Cleft palate	CPO	No	No	Unknown	Severe	Y	Y	Y	N	N	N	N	N	N	Y	N	N	N	N	N	N	N	N	N	N	6	5
193	Female	1.98	Median cleft palate	CPO	No	No	No	Severe	N	N	Y	N	N	N	N	Y	N	N	N	N	N	N	N	N	N	N	N	N	6	6
194	Male	3.2	Cleft palate	CPO	No	Yes, sodium valproate 2500mg daily	No	Severe	Y	Y	Y	N	N	N	Y	N	N	N	N	Y	Y	N	N	N	N	N	N	N	8	7
195	Female	10.98	Bifid uvula	CPO	Yes, MODY Rx insulin	No	No	Severe	N	Y	Y	N	N	N	N	N	N	N	N	N	N	N	N	N	N	N	N	N	3	3
196	Female	4.9	Cleft palate	CPO	No	Yes, sodium valproate throughout pregnancy	No	Severe	Y	Y	Y	N	Y	N	Y	Y	N	Y	N	N	N	N	N	N	N	N	N	N	9	9
197	Male	8.15	Submucous cleft soft palate	CPO	No	No	No	Severe	Y	N	Y	N	Y	N	N	N	N	Y	N	N	N	N	N	N	N	N	N	N	10	10
198	Female	4.04	Bifid uvula	CPO	No	No	No	Severe	Y	N	Y	N	N	N	Y	Y	N	N	N	N	N	N	N	N	N	N	N	N	7	6
199	Female	8.86	Submucous cleft soft palate	CPO	No	No	No	Severe	Y	Y	Y	Y	N	Y	N	N	N	Y	N	N	N	N	N	N	N	N	N	N	8	7
200	Female	8.39	Cleft palate	CPO	No	No	No	Severe	Y	Y	Y	Y	N	Y	N	N	Y	Y	N	Y	N	N	N	N	N	N	N	N	13	11
201	Male	44.55	Median cleft lip and palate	CL/P	No	No	No	Severe	Y	Y	Y	N	Y	Y	N	N	N	N	Y	N	N	N	N	N	N	N	N	N	9	9
202	Male	5.23	Cleft palate, Cleft upper lip	CL/P	No	No	No	Severe	Y	Y	Y	N	N	Y	N	N	N	N	N	N	N	N	N	N	N	N	N	N	8	6
203	Male	1.24	Cleft palate	CPO	No	No	No	Severe	Y	N	Y	N	Y	N	N	N	N	N	N	N	N	N	N	N	N	N	N	N	10	10
204	Female	14.86	Cleft soft palate	CPO	No	No	No	Severe	Y	Y	Y	Y	Y	Y	Y	N	Y	Y	N	N	N	N	Y	N	N	N	N	N	21	16
205	Female	3.94	Cleft soft palate	CPO	No	No	No	Severe	N	Y	Y	Y	N	Y	N	N	N	N	N	N	N	N	N	N	N	N	N	N	6	5
206	Male	3.9	Cleft palate	CPO	No	No	No	Severe	Y	Y	Y	Y	N	N	Y	N	N	N	N	N	N	N	N	N	N	N	N	N	7	5
207	Male	2.95	Cleft palate	CPO	No	No	No	Severe	Y	Y	Y	Y	N	N	Y	N	N	Y	N	N	N	N	N	N	N	N	N	N	15	9
208	Male	5.09	Cleft palate, Unilateral cleft lip	CL/P	No	No	No	Severe	Y	Y	Y	Y	Y	Y	Y	N	N	N	N	N	N	N	N	N	N	N	N	N	14	10
209	Female	6.31	Cleft upper lip	CL/P	No	No	No	Severe	Y	Y	Y	N	N	N	N	N	Y	N	N	N	Y	N	N	N	N	N	N	N	5	4
210	Female	4.5	Cleft palate	CPO	No	No	No	Severe	Y	Y	Y	N	Y	Y	N	Y	N	N	Y	N	N	N	N	N	N	N	N	N	9	8
211	Male	7.18	Median cleft palate	CPO	No	No	No	Severe	Y	Y	Y	Y	Y	Y	Y	Y	Y	Y	N	Y	N	Y	N	N	N	N	N	N	22	18
212	Female	6.45	Bifid uvula	CPO	No	No	No	Severe	N	Y	Y	N	Y	N	N	N	N	N	N	Y	N	Y	N	N	N	N	N	N	7	7
213	Female	0.66	Median cleft palate	CPO	No	No	No	Severe	N	N	Y	N	Y	N	N	N	N	N	N	N	N	N	N	N	N	N	N	N	5	5
214	Male	3.23	Submucous cleft soft palate, High palate	CPO	No	No	No	Severe	Y	Y	Y	N	N	N	N	N	Y	N	Y	N	N	N	N	N	N	N	N	N	9	8
215	Male	16.16	Cleft soft palate	CPO	No	No	No	Severe	N	N	Y	N	N	N	N	N	N	N	Y	N	N	N	N	N	N	N	N	N	3	3
216	Male	14.12	Bilateral cleft lip and palate	CL/P	No	No	No	Severe	N	N	Y	N	Y	N	Y	Y	N	N	N	Y	N	Y	N	N	N	N	N	N	10	8
217	Male	6.05	Cleft palate	CPO	No	No	Yes	Severe	Y	Y	Y	N	N	N	N	N	N	N	N	N	N	N	N	N	N	N	N	N	4	3
218	Female	0.94	Median cleft palate	CPO	No	No	No	Severe	Y	Y	Y	Y	N	N	Y	Y	Y	Y	Y	Y	Y	Y	N	N	N	N	N	N	19	15
219	Female	16.36	Bifid uvula	CPO	No	No	No	Severe	Y	Y	Y	Y	Y	N	Y	N	Y	N	N	N	N	Y	Y	N	N	N	N	N	17	13
220	Female	6.7	Non-midline cleft palate	CPO	Yes, gestational	No	No	Severe	Y	Y	Y	Y	N	N	Y	N	Y	N	N	N	N	N	N	N	N	N	N	N	11	7
221	Female	4.05	Unilateral cleft lip	CL/P	Yes, gestational	No	No	Severe	N	N	Y	N	N	N	N	N	N	N	N	N	N	N	N	N	N	N	N	N	1	1
222	Male	8.24	Unilateral cleft lip	CL/P	No	No	No	Severe	Y	Y	Y	N	N	Y	N	N	N	N	N	N	N	N	N	N	N	N	N	N	6	4
223	Female	1.39	Incomplete cleft of the upper lip	CL/P	Yes, gestational	No	No	Severe	N	N	Y	N	Y	N	N	N	N	Y	N	N	N	N	N	N	N	N	N	N	5	5
224	Male	4.16	Unilateral cleft lip	CL/P	No	No	No	Severe	Y	Y	Y	Y	Y	N	Y	N	N	N	N	N	N	N	N	N	N	N	N	N	12	9
225	Male	1.6	Bilateral cleft palate	CPO	No	No	No	Severe	Y	Y	Y	N	Y	Y	N	N	N	N	N	N	N	N	N	N	N	N	N	N	8	6
226	Male	1.28	Median cleft palate	CPO	No	No	No	Severe	Y	Y	Y	Y	N	Y	N	N	Y	Y	Y	N	Y	N	N	Y	N	N	N	N	17	12
227	Female	1.59	Cleft palate	CPO	No	No	No	Severe	Y	Y	Y	N	N	N	N	N	N	N	N	N	N	N	Y	N	N	N	N	N	7	5
228	Female	1.44	Cleft palate	CPO	No	No	No	Severe	Y	Y	Y	N	N	Y	Y	Y	N	N	N	N	N	N	N	N	N	N	N	N	10	8
229	Male	13.83	Cleft palate	CPO	No	No	No	Severe	Y	Y	Y	N	N	N	N	N	N	N	N	N	N	N	N	N	N	N	N	N	11	9
230	Female	12.6	Cleft palate	CPO	No	No	No	Severe	Y	N	Y	N	Y	N	Y	N	N	N	N	N	N	N	N	N	N	N	N	N	5	5
231	Female	1.76	Median cleft palate	CPO	No	No	No	Severe	N	N	Y	N	N	N	N	N	N	N	N	N	N	N	N	N	N	N	N	N	3	3
232	Male	19.74	Submucous cleft hard palate	CPO	No	No	No	Severe	N	Y	Y	N	Y	N	N	N	N	N	N	N	N	N	N	N	N	N	N	N	6	6
233	Female	6.03	Bifid uvula	CPO	No	No	No	Severe	Y	Y	Y	N	Y	Y	N	N	Y	Y	N	Y	N	N	N	N	N	N	N	N	18	16
234	Male	2.48	Submucous cleft soft palate	CPO	No	No	No	Severe	Y	Y	Y	Y	N	N	Y	N	N	N	N	N	N	N	N	N	N	N	N	N	7	6
235	Male	4.4	Cleft palate	CPO	No	No	Yes	Severe	Y	Y	Y	Y	Y	N	N	N	N	N	N	N	N	N	N	N	N	N	N	N	8	6
236	Male	5.78	Cleft palate	CPO	No	No	No	Severe	Y	Y	Y	N	Y	Y	Y	Y	Y	Y	Y	Y	N	N	N	N	Y	N	N	N	25	18
237	Female	0.81	Cleft palate	CPO	Yes, gestational	No	No	Severe	N	N	Y	Y	Y	Y	Y	N	Y	N	N	N	N	N	N	N	N	N	N	N	11	10
238	Female	1.52	Bifid uvula	CPO	No	No	No	Severe	Y	Y	Y	N	N	N	Y	N	N	N	Y	N	N	N	N	N	N	N	N	N	8	8
239	Male	1.7	Unilateral cleft lip	CL/P	No	No	No	Severe	Y	Y	Y	Y	Y	N	Y	N	Y	N	N	N	N	N	N	N	N	N	N	N	22	16
240	Female	8.46	Bifid uvula	CPO	No	No	No	Severe	Y	Y	Y	Y	Y	N	N	N	N	N	N	N	N	N	N	N	N	N	N	N	10	6
241	Male	9.2	Cleft palate	CPO	No	No	No	Severe	Y	Y	Y	Y	Y	Y	Y	N	N	N	Y	N	N	N	N	N	N	N	N	N	19	15
242	Male	1.05	Bifid uvula	CPO	No	No	No	Severe	Y	Y	Y	Y	N	Y	Y	Y	N	N	N	N	N	N	N	N	N	N	N	N	12	8
243	Male	5.12	Cleft palate	CPO	No	No	No	Severe	Y	N	Y	N	Y	N	Y	Y	N	N	Y	Y	N	N	N	N	N	N	N	N	8	7
244	Male	3.54	Cleft palate	CPO	No	No	No	Severe	Y	Y	Y	N	Y	Y	N	Y	N	Y	N	N	N	N	N	N	N	N	N	N	12	8
245	Male	7.2	Bifid uvula	CPO	No	No	No	Severe	Y	Y	Y	N	N	N	N	N	N	N	N	N	N	N	N	N	N	N	N	N	5	5
246	Female	4.26	Median cleft lip and palate	CL/P	No	No	Yes	Severe	Y	Y	Y	Y	Y	Y	N	N	N	N	N	N	Y	N	N	N	N	N	N	N	14	11
247	Male	2.26	Cleft palate	CPO	No	No	No	Severe	Y	N	Y	N	Y	N	Y	Y	Y	N	N	N	N	Y	N	N	N	N	N	N	12	10
248	Male	23.97	Bifid uvula, High palate	CPO	No	No	No	Severe	Y	Y	Y	Y	Y	N	N	N	N	Y	N	Y	N	N	N	N	N	N	N	N	26	22
249	Male	1.91	Bifid uvula	CPO	No	No	No	Severe	Y	Y	Y	Y	N	Y	Y	N	Y	N	Y	N	N	N	N	N	N	N	N	N	16	12
250	Female	3.86	Cleft palate	CPO	No	No	No	Severe	Y	Y	Y	Y	Y	Y	Y	N	Y	N	N	N	Y	N	N	N	N	N	N	N	13	11
251	Male	5.08	Bifid uvula	CPO	No	No	No	Severe	Y	Y	Y	Y	Y	Y	Y	N	N	Y	N	N	N	N	N	N	N	N	N	N	25	20
252	Male	7.38	Cleft palate	CPO	No	No	No	Severe	Y	Y	Y	Y	Y	Y	N	Y	Y	Y	Y	N	N	N	N	N	N	N	N	N	31	25
253	Male	6.33	Cleft upper lip, Cleft of alveolar ridge of maxilla	CL/P	No	No	No	Severe	Y	Y	Y	Y	Y	N	N	N	N	N	N	N	N	N	N	N	N	N	N	N	7	7
254	Male	20.92	Bifid uvula	CPO	No	No	No	Severe	Y	Y	Y	Y	N	N	N	Y	N	N	Y	N	N	N	N	N	N	N	N	N	19	14
255	Female	15.52	Submucous cleft soft palate	CPO	No	No	No	Severe	N	Y	Y	N	Y	N	N	N	N	N	N	N	N	N	N	N	N	N	N	N	5	5
256	Male	4.06	Cleft soft palate	CPO	No	No	No	Severe	Y	Y	Y	Y	N	Y	Y	N	Y	N	N	N	N	N	N	N	N	N	N	N	18	14
257	Female	4.68	Cleft palate	CPO	No	No	No	Severe	Y	Y	Y	N	Y	Y	N	N	Y	N	N	Y	N	N	N	N	N	N	N	N	11	11
258	Male	12.25	Cleft soft palate	CPO	No	No	No	Severe	Y	Y	Y	N	N	N	N	N	N	Y	N	N	N	N	Y	N	N	N	N	N	9	8
259	Male	9.6	Non-midline cleft lip	CL/P	No	No	No	Severe	Y	Y	Y	N	Y	Y	Y	Y	Y	Y	N	N	N	N	N	N	N	N	N	N	12	9
260	Male	10.39	Bifid uvula, High palate	CPO	No	No	No	Mild	Y	Y	Y	Y	N	N	N	N	N	Y	N	N	Y	N	N	N	N	N	N	N	14	11
261	Female	5.3	Cleft palate	CPO	No	No	No	Mild	Y	Y	Y	N	N	N	N	N	N	N	N	N	N	N	N	N	N	N	N	N	7	6
262	Female	13.86	Cleft palate, Oral cleft, Cleft upper lip	CL/P	No	No	No	Mild	N	N	Y	N	N	N	N	Y	N	N	N	N	N	N	N	N	N	N	N	N	2	2
263	Female	8.33	Bifid uvula	CPO	No	No	No	Mild	N	Y	Y	Y	Y	Y	Y	N	N	N	N	N	N	N	N	N	N	N	N	N	8	6
264	Male	2.46	Bifid uvula	CPO	No	No	No	Mild	N	Y	Y	Y	Y	N	N	N	N	Y	Y	Y	N	Y	N	Y	N	N	N	N	10	8
265	Male	13.71	Submucous cleft soft palate	CPO	No	No	No	Mild	Y	Y	Y	Y	Y	N	Y	N	N	Y	Y	N	N	N	N	N	N	N	N	N	16	12
266	Female	8.28	Submucous cleft hard palate, High, narrow palate	CPO	No	No	No	Mild	Y	Y	Y	Y	N	N	Y	N	N	N	N	N	N	N	N	N	N	N	N	N	9	6
267	Female	12.45	Cleft upper lip	CL/P	No	No	No	Mild	Y	Y	Y	N	Y	Y	Y	Y	Y	N	Y	N	N	N	N	N	N	N	N	N	21	15
268	Male	4.61	Cleft palate	CPO	No	No	No	Mild	N	Y	Y	Y	N	Y	N	N	N	N	N	N	N	N	N	N	N	N	N	N	5	5
269	Male	8.07	Cleft palate	CPO	No	No	No	Mild	Y	N	Y	N	N	N	N	N	N	N	N	N	N	N	N	N	N	N	N	N	3	3
270	Male	8.67	Submucous cleft hard palate, Bifid uvula,	CPO	No	No	No	Mild	Y	N	Y	N	N	Y	N	N	N	N	N	N	N	N	N	N	N	N	N	N	10	10
271	Female	11.7	Cleft palate	CPO	No	No	No	Mild	Y	Y	Y	Y	Y	N	Y	N	N	N	N	N	N	N	N	N	N	N	N	N	9	6
272	Male	3.57	Cleft soft palate	CPO	No	No	No	Mild	Y	Y	Y	Y	Y	Y	N	N	N	N	N	N	N	N	N	N	N	N	N	N	11	7
273	Male	18.51	Incomplete cleft of the upper lip	CL/P	No	No	No	Mild	Y	N	Y	N	Y	Y	N	N	N	N	N	N	N	N	N	N	N	N	N	N	9	9
274	Male	3.45	Unilateral cleft lip	CL/P	No	No	No	Mild	N	N	Y	N	Y	N	N	N	N	N	N	Y	N	N	Y	N	N	N	N	N	5	5
275	Female	10.15	Cleft palate	CPO	No	No	No	Mild	Y	Y	Y	Y	N	N	N	N	Y	Y	Y	N	Y	N	N	N	N	N	N	N	11	9
276	Male	9.49	Cleft palate, Bilateral cleft lip	CL/P	No	No	No	Mild	N	N	Y	N	N	N	N	N	N	N	N	N	N	N	N	N	N	N	N	N	1	1
277	Male	7.92	Unilateral cleft lip	CL/P	No	No	No	Mild	N	N	Y	N	N	Y	N	Y	Y	N	N	N	N	N	N	N	N	N	N	N	8	8
278	Male	3.2	Cleft palate	CPO	No	No	No	Mild	Y	Y	Y	N	N	N	Y	N	N	N	N	Y	N	N	N	N	N	N	N	N	9	6
279	Female	1.11	Cleft palate, Non-midline cleft lip	CL/P	No	No	No	Mild	Y	Y	Y	Y	Y	N	Y	Y	N	Y	Y	N	N	Y	N	N	N	N	N	N	13	9
280	Male	4.86	Cleft palate	CPO	No	No	No	Mild	Y	Y	Y	N	N	N	N	Y	N	N	N	N	N	N	N	N	N	N	N	N	9	7
281	Female	7.41	Median cleft palate	CPO	No	No	No	Mild	Y	Y	Y	Y	Y	N	Y	N	N	N	N	N	N	N	N	N	N	N	N	N	12	7
282	Male	8.06	Cleft palate, Cleft upper lip	CL/P	No	No	No	Mild	Y	Y	Y	N	N	N	N	N	N	N	N	N	N	Y	N	N	N	N	N	N	10	8
283	Male	-	Median cleft palate	CPO	Not recorded	Not recorded	Unknown	Mild	Y	Y	Y	N	N	N	N	N	N	Y	N	N	N	N	N	N	N	N	N	N	4	4
284	Male	0.96	Submucous cleft hard palate, Bifid uvula	CPO	No	No	No	Mild	Y	Y	Y	N	N	Y	N	Y	Y	N	N	N	Y	N	N	N	N	N	N	N	10	8
285	Male	5.92	Bifid uvula, High, narrow palate	CPO	No	No	No	Mild	Y	Y	Y	Y	N	N	N	N	N	Y	N	N	N	N	N	N	N	N	N	N	15	9
286	Male	0.68	Median cleft palate	CPO	No	No	No	Mild	N	N	Y	N	Y	N	N	N	N	N	Y	N	N	N	N	N	N	N	N	N	6	6
287	Female	12.09	Bifid uvula	CPO	No	No	No	Mild	Y	Y	Y	Y	Y	Y	N	N	N	N	N	N	N	N	N	N	N	N	N	N	8	7
288	Male	1.75	Median cleft palate, cleft upper lip	CL/P	No	No	No	Mild	N	N	Y	N	Y	N	N	Y	N	N	Y	N	N	N	N	N	N	N	N	N	4	4
289	Female	1.18	Cleft palate, Unilateral cleft lip, Non-midline cleft lip	CL/P	No	No	No	Mild	Y	Y	Y	Y	Y	N	Y	Y	N	Y	N	N	N	N	N	N	N	N	N	N	11	8
290	Male	0.2	Bilateral cleft lip and palate	CL/P	No	No	No	Mild	N	N	Y	N	N	N	N	N	N	N	N	N	N	N	N	N	N	N	N	N	1	1
291	Female	1.17	Cleft soft palate	CPO	No	No	No	Mild	Y	Y	Y	Y	Y	Y	Y	Y	N	N	N	Y	N	Y	N	N	N	N	N	N	16	11
292	Male	8.25	Submucous cleft soft palate, bifid uvula	CPO	No	No	No	Mild	Y	Y	Y	Y	Y	N	Y	N	Y	N	N	N	N	N	N	N	N	N	N	N	16	12
293	Male	2.09	Unilateral cleft lip	CL/P	Yes, gestational	No	No	Mild	Y	Y	Y	Y	Y	N	N	N	N	N	N	N	N	N	N	N	N	N	N	N	6	5
294	Male	4.62	Cleft palate	CPO	No	No	No	Mild	Y	Y	Y	N	N	N	N	N	N	N	N	N	N	N	N	N	N	N	N	N	8	7
295	Male	9.57	Median cleft palate	CPO	No	No	No	Mild	N	N	Y	N	N	N	N	Y	N	N	Y	N	N	N	Y	N	N	N	N	N	4	4
296	Male	8.56	Submucous cleft soft palate	CPO	No	No	No	Mild	Y	N	Y	N	Y	N	Y	N	N	Y	N	N	N	N	N	N	N	N	N	N	10	8
297	Male	5.46	Cleft palate, Bifid uvula	CPO	No	No	No	Mild	Y	N	Y	N	Y	Y	Y	Y	N	N	N	N	N	N	N	N	N	N	N	N	12	12
298	Male	3.19	Submucous cleft hard palate, Bifid uvula	CPO	No	No	No	Mild	Y	Y	Y	N	N	N	N	Y	N	N	N	Y	N	N	N	N	N	N	N	N	6	5
299	Female	6.1	Non-midline cleft lip	CL/P	No	No	No	Mild	Y	N	Y	N	N	N	N	N	N	N	N	N	N	N	N	N	N	N	N	N	2	2
300	Male	2	Cleft palate	CPO	No	No	No	Mild	Y	Y	Y	N	N	Y	N	N	N	N	N	N	N	N	N	N	N	N	N	N	6	5
301	Male	4.87	Unilateral cleft lip	CL/P	No	No	No	Mild	Y	Y	Y	Y	Y	N	N	N	N	N	N	Y	N	Y	N	Y	N	N	N	N	17	14
302	Female	1.02	Unilateral cleft lip	CL/P	No	No	No	Mild	N	N	Y	N	Y	N	N	N	Y	N	N	N	N	N	N	N	N	N	N	N	4	4
303	Female	1.49	Median cleft palate	CPO	No	No	No	Mild	Y	Y	Y	Y	N	N	Y	N	N	N	N	N	N	N	N	N	N	N	N	N	7	5
304	Female	5.6	Cleft palate	CPO	No	No	No	Mild	Y	Y	Y	Y	Y	Y	Y	Y	N	N	N	Y	N	N	N	N	N	N	N	N	19	17
305	Female	14.06	Cleft palate	CPO	No	No	No	Mild	N	N	Y	N	Y	N	N	Y	N	N	Y	N	N	N	N	N	N	N	N	N	4	4
306	Male	9.64	Cleft palate	CPO	No	No	No	Mild	Y	Y	Y	N	Y	N	N	N	N	N	N	N	N	N	N	N	N	N	N	N	10	5
307	Female	0.5	Cleft palate	CPO	No	No	No	Mild	Y	Y	Y	N	N	N	N	N	N	N	N	N	N	N	N	N	N	N	N	N	5	5
308	Female	4.34	Cleft palate	CPO	No	No	No	Mild	Y	Y	Y	N	Y	N	N	N	N	N	N	N	N	N	N	N	N	N	N	N	6	6
309	Female	35.54	Bilateral cleft palate	CPO	No	No	No	Mild	Y	Y	Y	Y	Y	Y	N	N	N	Y	N	N	N	Y	N	N	N	Y	N	N	20	14
310	Female	11.22	Bifid uvula	CPO	No	No	No	Mild	N	Y	Y	N	N	N	N	N	N	Y	N	N	N	N	N	N	N	N	N	N	6	5
311	Male	11.15	Bifid uvula	CPO	No	No	No	No	Y	Y	N	N	Y	Y	Y	Y	Y	N	N	Y	Y	N	N	N	N	N	N	N	20	18
312	Female	0.23	Cleft palate	CPO	No	No	No	No	Y	Y	N	Y	Y	N	N	Y	Y	N	Y	N	N	Y	N	N	N	N	N	N	15	11
313	Male	13.07	Cleft soft palate	CPO	No	No	No	No	Y	Y	Y	Y	N	Y	Y	N	N	N	Y	N	N	Y	N	N	N	N	N	N	24	16
314	Male	10.2	Cleft soft palate	CPO	No	No	No	No	Y	Y	Y	Y	N	N	Y	N	N	Y	N	N	N	N	N	N	N	N	N	N	12	8
315	Female	1.47	Bilateral cleft lip and palate	CL/P	No	No	No	No	Y	N	N	N	Y	N	N	N	N	N	N	N	N	N	N	N	N	N	N	N	2	2
316	Female	6.08	Submucous cleft hard palate	CPO	No	No	No	No	N	Y	Y	N	N	N	N	N	Y	Y	N	N	N	N	N	Y	N	N	N	N	8	8
317	Female	0.34	Cleft upper lip	CL/P	No	No	No	No	Y	Y	N	N	Y	N	N	N	N	N	N	N	N	N	N	N	N	N	N	N	4	3
318	Female	5.84	Submucous cleft soft palate	CPO	No	No	No	No	Y	Y	Y	Y	N	N	Y	N	Y	N	N	N	N	N	N	N	N	N	N	N	10	8
319	Male	2.61	Cleft palate	CPO	No	No	No	No	Y	Y	Y	Y	Y	N	N	N	N	Y	N	N	N	N	N	Y	N	N	N	N	12	9
320	Male	13.33	Cleft palate	CPO	No	No	No	No	Y	Y	N	Y	Y	N	N	Y	N	N	Y	Y	N	N	N	N	N	N	N	N	10	7
321	Male	11.99	Bifid uvula	CPO	No	No	No	No	Y	Y	Y	Y	N	N	N	N	N	Y	N	N	N	N	N	N	N	N	N	N	9	7
322	Female	4.49	Bifid uvula	CPO	No	No	No	No	Y	N	Y	N	N	N	N	N	N	N	N	N	N	N	Y	N	N	N	N	N	6	4
323	Male	14.07	Unilateral cleft lip	CL/P	No	No	No	No	Y	Y	N	N	Y	N	N	Y	Y	N	N	N	N	N	N	N	N	N	N	N	8	8
324	Female	3.69	Unilateral cleft palate	CPO	No	No	No	No	Y	Y	N	N	N	Y	N	N	N	N	N	N	N	N	N	N	N	N	N	N	4	3
325	Female	0.26	Cleft palate	CPO	No	No	No	No	Y	Y	Y	Y	N	Y	Y	Y	Y	N	Y	N	N	N	Y	Y	N	N	N	N	24	19
326	Female	0.74	Bifid uvula	CPO	No	No	No	No	Y	N	N	N	N	N	N	N	N	N	N	N	N	N	N	N	N	N	N	N	6	6
327	Female	0.95	Unilateral cleft palate	CPO	No	No	No	No	Y	Y	N	Y	Y	N	N	N	N	N	N	N	N	N	N	N	N	N	N	N	10	5
328	Male	20.29	Cleft palate	CPO	No	No	No	No	N	Y	Y	Y	N	N	N	N	N	N	N	N	N	N	N	N	N	N	N	N	5	4
329	Male	12.5	Cleft palate	CPO	No	No	No	No	Y	Y	Y	N	Y	N	N	N	N	N	N	N	N	N	N	N	N	N	N	N	8	6
330	Female	11.34	Cleft palate	CPO	No	No	No	No	Y	Y	N	N	Y	N	Y	N	N	N	N	N	N	N	N	N	N	N	N	N	5	4
331	Male	9.84	Cleft palate	CPO	No	No	No	No	Y	Y	N	N	Y	N	N	N	N	N	N	N	N	N	N	N	N	N	N	N	6	4
332	Male	0.27	Cleft palate	CPO	No	No	No	No	N	Y	N	Y	N	N	Y	Y	Y	N	Y	N	N	N	N	N	N	N	N	N	8	6
333	Male	15.39	Bifid uvula, High palate	CPO	No	No	No	No	Y	Y	Y	Y	N	Y	Y	N	N	N	N	Y	N	Y	N	N	N	N	N	N	15	12
334	Female	0.12	Cleft soft palate, High palate	CPO	No	No	No	No	Y	Y	N	N	N	N	N	N	N	N	N	N	N	N	N	N	N	N	N	N	2	1
335	Female	3.84	Cleft palate	CPO	No	No	No	No	Y	Y	N	Y	Y	Y	Y	Y	Y	Y	N	N	N	N	N	N	N	N	N	N	27	20
336	Female	9.78	Oral cleft	OC	No	No	No	No	Y	Y	Y	N	Y	N	N	Y	N	N	N	N	Y	N	N	N	N	N	N	N	7	7
337	Male	2.45	Cleft palate	CPO	No	No	Yes	No	Y	Y	N	Y	Y	Y	Y	N	N	N	N	N	N	N	N	N	N	N	N	N	7	5
338	Male	6.77	Median cleft palate	CPO	No	No	No	No	Y	Y	Y	Y	N	N	Y	N	N	N	N	N	N	N	N	N	N	N	N	N	7	5
339	Male	6.35	Bifid uvula	CPO	No	No	No	No	Y	Y	Y	N	Y	N	N	Y	N	N	N	N	N	N	N	N	N	N	N	N	13	10
340	Male	3.48	Cleft palate	CPO	No	No	No	No	N	Y	Y	Y	N	N	Y	N	Y	Y	Y	N	Y	N	N	N	N	N	N	N	12	10
341	Female	9.19	Cleft palate	CPO	No	No	No	No	Y	Y	Y	Y	N	N	Y	N	Y	Y	N	N	N	N	Y	N	N	N	N	N	16	12
342	Male	1.3	Median cleft palate	CPO	No	No	Yes	No	N	N	Y	N	Y	N	N	N	Y	N	N	N	N	N	N	N	N	N	N	N	3	2
343	Female	1.33	Cleft soft palate	CPO	No	No	No	No	Y	Y	Y	Y	Y	Y	Y	Y	Y	N	N	N	Y	N	N	N	N	N	N	N	24	18
344	Female	1.34	Oral cleft	OC	No	No	No	No	N	N	Y	N	Y	N	N	Y	Y	N	N	N	N	N	N	N	N	N	N	N	4	3
345	Female	10.9	Oral cleft	OC	No	No	No	No	N	Y	Y	Y	N	N	N	N	Y	Y	N	N	N	N	N	N	N	N	N	N	11	9
346	Female	5.89	Submucous cleft hard palate, Bifid uvula	CPO	No	No	No	No	Y	Y	Y	N	N	N	N	Y	N	N	N	N	N	N	N	N	N	N	N	N	6	6
347	Female	3.44	Bifid uvula	CPO	No	No	No	No	Y	N	Y	N	N	N	Y	N	N	N	N	N	N	N	N	N	N	N	N	N	4	3
348	Female	10.47	Bifid uvula	CPO	No	No	No	No	Y	Y	N	N	Y	N	N	Y	Y	N	N	N	N	N	N	N	N	N	N	N	7	6
349	Male	2.55	Cleft upper lip	CL/P	No	No	No	No	N	N	Y	N	N	N	Y	N	N	N	N	N	N	N	N	N	N	N	N	N	3	3
350	Female	9.02	Cleft soft palate	CPO	No	No	No	No	Y	Y	Y	Y	N	Y	N	N	N	Y	N	N	N	N	N	N	N	N	N	N	9	6
351	Female	15.22	Bilateral cleft lip and palate	CL/P	No	No	No	No	N	Y	Y	N	N	Y	N	N	N	N	N	N	N	N	N	N	N	N	N	N	3	3
352	Male	1.61	Median cleft palate	CPO	No	No	No	No	Y	N	N	N	Y	Y	N	Y	Y	Y	Y	N	N	N	N	N	N	N	N	N	7	7
353	Female	13.24	Median cleft palate	CPO	No	No	No	No	Y	Y	Y	Y	Y	Y	N	N	N	Y	N	Y	N	N	N	N	N	N	N	N	22	20
354	Female	0.02	Bifid uvula	CPO	No	No	No	No	N	Y	Y	N	N	N	N	N	N	N	N	Y	N	N	N	N	N	N	N	N	7	7
355	Male	9.03	Cleft palate	CPO	No	No	No	No	Y	Y	Y	Y	Y	Y	N	N	Y	N	Y	N	N	N	N	N	N	N	N	N	14	11
356	Male	9.19	Bilateral cleft lip and palate	CL/P	No	No	No	No	Y	N	Y	N	Y	N	N	Y	N	N	N	N	N	N	N	N	N	N	N	N	4	4
357	Male	7.07	Oral cleft	OC	No	No	No	No	Y	Y	Y	N	N	Y	N	N	Y	N	Y	N	N	N	Y	N	N	N	N	N	10	8
358	Male	6.33	Cleft palate	CPO	No	No	No	No	Y	Y	N	Y	N	N	Y	N	N	Y	N	N	N	N	N	N	N	N	N	N	17	9
359	Male	14.65	Bilateral cleft lip and palate	CL/P	No	No	No	No	Y	N	N	N	Y	N	Y	Y	N	N	N	Y	N	N	N	N	N	N	N	N	7	6
360	Male	1.06	Oral cleft	OC	No	No	No	No	Y	N	N	N	Y	N	Y	N	N	N	N	Y	N	N	N	N	N	N	N	N	5	4
361	Male	10.08	Submucous cleft hard palate	CPO	No	No	No	No	Y	Y	Y	Y	Y	N	Y	Y	N	N	Y	N	N	N	N	N	N	N	N	N	11	11
362	Male	0.23	Cleft palate	CPO	No	No	Yes	No	Y	Y	Y	Y	Y	Y	Y	N	N	N	N	N	N	N	N	N	N	N	N	N	13	10
363	Male	0.25	Median cleft lip, Oral cleft	OC	No	No	No	No	Y	Y	N	Y	N	N	N	N	N	Y	Y	N	N	N	Y	N	N	N	N	N	9	6
364	Male	11.86	Cleft palate	CPO	No	No	No	No	Y	Y	Y	Y	N	N	N	N	N	N	N	N	N	N	N	N	N	N	N	N	8	6
365	Male	9.61	Cleft soft palate, Non-midline cleft lip	CL/P	No	No	No	No	N	Y	Y	N	N	N	Y	Y	N	N	Y	N	N	N	N	N	N	N	N	N	10	8
366	Female	2.39	Cleft palate	CPO	No	No	No	No	N	N	N	N	N	N	N	Y	N	N	N	N	N	N	N	N	N	N	N	N	1	1
367	Male	3.13	Cleft palate	CPO	No	No	Yes	No	Y	N	N	N	Y	Y	N	N	N	N	N	N	N	N	N	N	N	N	N	N	3	3
368	Male	2.43	Oral cleft	OC	No	No	No	No	Y	Y	N	N	N	Y	N	N	N	N	N	N	N	N	N	N	N	N	N	N	5	4
369	Female	10.7	Bifid uvula	CPO	No	Yes, phenytoin 250mg daily	No	No	Y	Y	Y	Y	N	Y	Y	N	N	N	N	N	N	N	N	N	N	N	N	N	12	10
370	Male	4.09	Cleft upper lip	CL/P	No	No	No	No	Y	Y	N	N	N	N	N	N	N	N	Y	Y	N	N	N	N	N	N	N	N	14	12
371	Male	12.31	Submucous cleft hard palate, Bifid uvula	CPO	No	No	No	No	N	Y	Y	N	N	N	N	N	N	N	N	N	N	N	N	N	N	N	N	N	2	2
372	Male	1.66	Cleft soft palate	CPO	No	No	No	No	Y	N	N	N	Y	Y	N	N	N	N	Y	N	N	N	N	N	N	N	N	N	5	6
373	Male	5.73	Submucous cleft hard palate	CPO	No	No	No	No	N	Y	N	Y	N	N	N	Y	N	N	N	N	N	N	N	N	N	N	N	N	5	5
374	Male	4.39	Submucous cleft hard palate, High palate	CPO	No	No	No	No	Y	Y	Y	N	Y	Y	N	N	Y	Y	N	Y	N	N	N	N	N	N	N	N	10	9
375	Male	13.25	Non-midline cleft lip	CL/P	No	No	No	No	Y	Y	Y	N	N	Y	N	Y	N	N	N	N	N	N	N	N	N	N	N	N	11	9
376	Female	15.31	Submucous cleft soft palate	CPO	No	No	No	No	Y	Y	Y	Y	Y	N	N	N	Y	Y	N	N	N	N	N	Y	N	N	N	N	13	9
377	Male	4.81	Bilateral cleft lip and palate	CL/P	No	No	No	No	Y	Y	N	Y	Y	Y	Y	Y	N	N	N	N	N	N	N	N	N	N	N	N	14	11
378	Male	9.56	Bifid uvula, Non-midline cleft lip	CL/P	Yes, gestational	No	Yes	No	Y	Y	Y	Y	N	Y	N	Y	Y	N	Y	N	N	N	N	N	N	N	N	N	11	8
379	Female	0	Cleft palate	CPO	No	No	No	No	Y	Y	Y	Y	Y	Y	N	Y	Y	N	Y	Y	Y	N	N	N	N	N	N	N	21	20
380	Male	2.86	Submucous cleft hard palate	CPO	No	No	No	No	Y	Y	N	Y	Y	Y	Y	N	N	N	N	N	N	N	N	N	N	N	N	N	8	5
381	Female	0.81	Non-midline cleft lip	CL/P	No	No	No	No	Y	N	N	N	N	Y	Y	N	N	N	Y	N	N	N	N	N	N	N	N	N	5	5
382	Male	0.89	Cleft palate	CPO	No	No	No	No	Y	Y	Y	Y	N	N	Y	N	N	N	N	N	N	N	N	N	N	N	N	N	17	8
383	Female	2.47	Submucous cleft soft palate	CPO	No	No	No	No	Y	Y	N	Y	Y	N	N	N	N	N	N	N	Y	N	N	Y	N	N	N	N	10	7
384	Female	10.71	Submucous cleft hard palate, Bifid uvula	CPO	No	No	No	No	Y	Y	Y	N	N	Y	N	N	N	N	N	N	N	N	N	N	N	N	N	N	7	5
385	Male	4.09	Cleft palate	CPO	No	No	No	No	Y	Y	Y	Y	N	N	Y	Y	Y	N	Y	N	N	N	N	N	N	N	N	N	10	10
386	Male	8.27	Non-midline cleft lip	CL/P	No	No	No	No	N	N	Y	N	Y	Y	N	N	N	N	N	N	N	N	N	N	N	N	N	N	8	8
387	Male	2.11	Bilateral cleft lip and palate	CL/P	No	No	No	No	Y	N	N	N	N	N	N	Y	N	N	N	N	N	N	N	N	N	N	N	N	3	3
388	Male	3.04	Bifid uvula	CPO	No	No	No	No	N	Y	N	N	Y	N	N	N	Y	Y	Y	N	N	N	N	N	N	N	N	N	6	5
389	Male	14.33	Bifid uvula	CPO	No	No	No	No	Y	Y	Y	Y	Y	Y	Y	N	N	N	N	N	N	N	N	N	N	N	N	N	15	11
390	Male	9.6	Oral cleft	OC	No	No	No	No	N	N	Y	N	Y	Y	N	Y	N	N	N	N	N	N	N	N	N	N	N	N	6	6
391	Female	9.21	Bifid uvula	CPO	No	No	No	No	Y	Y	Y	N	N	N	N	N	N	N	N	N	N	N	N	N	N	N	N	N	4	2
392	Female	2.82	Cleft palate, Bifid uvula	CPO	No	No	No	No	N	Y	Y	N	Y	N	N	N	N	N	N	N	N	N	N	N	Y	N	N	N	5	5
393	Male	1.15	Cleft palate	CPO	No	No	No	No	Y	Y	Y	Y	Y	N	Y	N	Y	Y	Y	N	N	N	N	N	N	N	N	N	20	15
394	Male	6.98	Cleft soft palate	CPO	No	No	No	No	Y	Y	Y	N	N	Y	N	N	N	N	N	N	N	Y	N	N	N	N	N	N	12	9
395	Female	5.33	Bilateral cleft lip and palate	CL/P	No	No	No	No	Y	Y	N	N	Y	Y	N	N	N	N	N	N	N	N	N	N	N	N	N	N	4	4
396	Male	6.24	Cleft soft palate	CPO	No	No	No	No	Y	Y	Y	N	N	Y	N	Y	Y	N	Y	Y	N	N	N	N	N	N	N	N	9	7
397	Female	14.25	Cleft soft palate	CPO	No	No	No	No	Y	N	N	N	N	Y	Y	N	N	N	N	N	N	N	N	N	N	N	N	N	4	3
398	Female	0.48	Cleft upper lip	CL/P	No	No	No	No	Y	Y	N	Y	Y	N	N	Y	N	N	N	N	N	N	N	N	N	N	N	N	5	4
399	Male	4.5	Submucous cleft hard palate	CPO	No	No	No	No	Y	Y	N	N	N	N	N	Y	N	N	Y	N	N	N	N	N	N	N	N	N	5	4
400	Female	5.75	Cleft soft palate	CPO	No	No	No	No	Y	Y	Y	Y	Y	Y	N	N	N	N	N	N	N	N	N	N	N	N	N	N	10	8
401	Male	2.96	Submucous cleft hard palate, High palate	CPO	No	No	No	No	Y	Y	Y	Y	N	N	Y	N	N	N	Y	N	N	N	N	N	N	N	N	N	12	10
402	Female	0.45	Oral cleft	OC	No	No	No	No	N	N	N	N	N	N	N	Y	N	N	N	N	Y	N	N	N	N	N	N	N	2	2
403	Male	4.65	Cleft palate	CPO	No	No	No	No	Y	Y	Y	Y	N	N	Y	N	N	N	N	N	N	N	N	N	N	N	N	N	12	9
404	Female	4.67	Cleft palate	CPO	No	No	No	No	Y	Y	Y	Y	N	Y	Y	Y	N	Y	Y	N	N	N	N	Y	N	N	N	N	22	15
405	Female	9.14	Submucous cleft hard palate, Bifid uvula	CPO	No	No	No	No	N	Y	N	N	N	N	Y	N	N	Y	N	N	N	N	Y	N	N	N	N	N	4	4
406	Female	3.37	Oral cleft	OC	No	No	No	No	Y	Y	Y	N	Y	Y	Y	Y	N	N	N	N	N	N	N	N	N	N	N	N	15	11
407	Female	2.71	Cleft upper lip	CL/P	No	No	No	No	Y	Y	Y	N	Y	Y	N	Y	Y	N	N	N	N	N	N	N	N	N	N	N	14	12
408	Female	2.78	Submucous cleft hard palate	CPO	No	No	No	No	Y	Y	N	N	Y	N	Y	N	Y	N	N	Y	N	N	N	N	N	N	N	N	19	13
409	Male	0.65	Cleft palate	CPO	No	No	No	No	Y	Y	Y	N	N	N	N	Y	Y	Y	Y	N	Y	N	Y	N	N	N	N	N	14	12
410	Male	10.09	Cleft palate	CPO	No	No	No	No	Y	Y	N	Y	N	N	N	N	N	N	N	N	N	N	N	N	N	N	N	N	5	3
411	Female	4.86	Bifid uvula	CPO	No	No	No	No	Y	Y	Y	N	Y	Y	Y	N	N	Y	N	N	N	Y	N	N	N	N	N	N	10	7
412	Female	3.98	Cleft palate	CPO	No	No	No	No	N	N	N	N	N	N	N	Y	N	N	N	N	N	N	N	N	N	N	N	N	2	2
413	Male	15.85	Bifid uvula	CPO	No	No	No	No	Y	Y	Y	Y	N	N	N	N	N	N	N	N	N	N	N	N	N	N	N	N	11	10
414	Female	2.11	Submucous cleft hard palate	CPO	No	No	No	No	Y	Y	N	Y	Y	N	N	N	N	Y	N	N	N	N	N	N	N	N	N	N	10	9
415	Female	5.22	Bifid uvula	CPO	No	No	No	No	Y	Y	Y	N	Y	N	N	Y	N	N	N	N	N	N	N	N	N	N	N	N	9	8
416	Female	4.04	Non-midline cleft lip	CL/P	No	No	Yes	No	Y	Y	N	Y	N	N	Y	Y	N	N	N	N	N	N	N	N	N	N	N	N	9	7
417	Male	5.84	Submucous cleft hard palate	CPO	No	No	No	No	N	N	N	N	N	N	N	N	N	N	N	N	N	N	N	N	N	N	N	N	0	0
418	Male	1.86	Abnormal palate morphology, Cleft palate, Median cleft palate	CPO	No	No	No	No	Y	Y	N	N	N	N	N	N	N	N	N	N	N	N	N	N	N	N	N	N	5	3
419	Female	15.87	Cleft palate	CPO	No	No	No	No	Y	N	N	N	N	N	N	N	N	Y	Y	N	N	N	N	N	N	N	N	N	4	4
420	Female	5.79	Cleft palate	CPO	No	No	No	No	Y	Y	N	Y	N	Y	Y	Y	N	N	Y	N	N	N	N	N	N	N	N	N	25	18
421	Female	1.84	Bifid uvula	CPO	No	No	Yes	No	Y	Y	Y	Y	Y	Y	Y	N	N	Y	N	N	N	N	N	N	N	N	N	N	14	12
422	Male	0.15	Cleft palate	CPO	No	No	Unknown	No	Y	Y	N	Y	N	Y	Y	Y	N	N	N	N	N	N	N	N	N	N	N	N	15	10
423	Female	2.62	Median cleft lip and palate	CL/P	No	No	No	No	Y	Y	Y	Y	N	N	N	N	N	N	N	N	N	N	N	N	N	N	N	N	5	4
424	Female	0.39	Bilateral cleft lip and palate	CL/P	No	No	No	No	Y	Y	N	Y	Y	Y	Y	N	Y	N	N	N	N	N	N	Y	N	N	N	N	10	8
425	Female	3.86	Median cleft palate	CPO	No	No	No	No	Y	Y	Y	Y	N	Y	N	N	N	Y	N	N	N	N	N	N	N	N	N	N	16	14
426	Male	13.14	Cleft palate	CPO	No	No	No	No	N	N	Y	N	N	N	N	N	N	N	N	N	N	N	N	N	N	N	N	N	3	3
427	Male	17.8	Cleft palate, Bifid uvula	CPO	No	No	No	No	N	Y	N	Y	N	Y	N	N	Y	Y	N	N	N	N	N	N	N	N	N	N	9	7
428	Male	4.3	Median cleft palate	CPO	No	No	Yes	No	Y	Y	N	Y	Y	Y	Y	Y	Y	N	N	Y	N	N	N	N	Y	N	N	N	34	27
429	Male	0.67	Bilateral cleft lip and palate	CL/P	No	No	No	No	N	Y	N	Y	N	N	N	N	N	N	N	N	N	N	N	N	N	N	N	N	4	2
430	Male	6.78	Cleft soft palate	CPO	No	No	No	No	Y	Y	Y	N	Y	N	N	N	N	N	N	N	N	N	N	N	N	N	N	N	4	4
431	Male	0.43	Submucous cleft soft palate	CPO	No	No	No	No	Y	Y	N	Y	Y	Y	N	N	N	N	N	Y	N	N	N	N	N	N	N	N	9	6
432	Female	3.45	Median cleft palate	CPO	No	No	No	No	Y	Y	N	Y	N	N	Y	N	N	N	N	N	Y	N	N	N	N	N	N	N	8	6
433	Male	1.88	Cleft soft palate	CPO	No	No	No	No	Y	Y	N	N	Y	Y	Y	N	Y	Y	Y	N	N	Y	N	N	N	N	N	N	17	16
434	Female	8.75	Cleft palate	CPO	No	No	No	No	Y	Y	Y	N	Y	Y	N	N	N	Y	N	N	N	N	N	N	N	N	N	N	12	6
435	Male	11.69	Submucous cleft soft palate	CPO	No	No	No	No	Y	Y	N	N	Y	N	N	N	N	N	N	N	N	N	N	N	N	N	N	N	5	4
436	Female	5.49	Cleft palate	CPO	No	No	No	No	Y	Y	N	N	Y	N	N	N	N	N	N	N	N	N	N	N	N	N	N	N	4	3
437	Male	0.01	Cleft palate	CPO	No	No	No	No	Y	Y	N	Y	Y	Y	Y	N	N	N	Y	N	N	N	N	N	N	N	N	N	14	9
438	Male	4.61	Median cleft lip and palate	CL/P	No	No	No	No	Y	Y	Y	Y	N	Y	Y	Y	N	N	N	N	N	N	N	N	Y	N	N	N	15	9
439	Male	0.24	Bilateral cleft lip and palate	CL/P	No	No	No	No	N	N	Y	Y	Y	N	Y	N	Y	N	Y	N	N	N	N	N	N	N	N	N	6	5
440	Male	5.91	Submucous cleft hard palate	CPO	No	No	No	No	Y	N	Y	N	N	Y	N	N	N	N	N	Y	N	Y	N	N	N	N	N	N	10	7
441	Male	2.03	Cleft palate	CPO	No	No	No	No	Y	Y	N	Y	N	N	N	Y	N	N	Y	N	N	N	N	N	N	N	N	N	8	6
442	Female	1.7	Median cleft palate	CPO	No	No	No	No	Y	Y	Y	Y	N	Y	N	Y	N	N	N	N	N	N	N	N	N	N	N	N	11	8
443	Male	10.72	Bifid uvula, High palate	CPO	No	No	No	No	Y	Y	N	N	N	N	N	N	N	Y	N	N	N	N	N	N	N	N	N	N	10	9
444	Male	0.18	Non-midline cleft lip	CL/P	No	No	No	No	Y	Y	N	Y	Y	Y	Y	N	Y	Y	Y	N	N	N	N	N	N	N	N	N	19	15
445	Male	2.78	Median cleft palate	CPO	No	No	No	No	N	N	N	N	N	N	N	N	N	N	N	N	N	N	N	N	N	N	N	N	0	0
446	Female	13.78	Unilateral cleft lip	CL/P	No	No	No	No	Y	Y	Y	Y	Y	Y	Y	N	N	N	N	N	N	N	N	N	N	N	N	N	14	11
447	Female	3.97	Median cleft lip and palate	CL/P	No	No	No	No	Y	N	N	N	N	Y	N	N	N	N	N	N	N	N	N	N	N	N	N	N	5	5
448	Female	0.49	Median cleft palate	CPO	No	No	No	No	Y	Y	N	N	N	N	Y	N	Y	Y	N	N	N	N	N	N	N	N	N	N	14	13
449	Female	8.03	Bifid uvula	CPO	No	No	No	No	Y	Y	Y	N	N	Y	N	N	N	N	N	N	N	N	N	N	N	N	N	N	6	4
450	Male	0.2	Bilateral cleft lip and palate	CL/P	Yes, T2DM	No	No	No	N	Y	N	Y	N	N	N	N	N	N	N	N	N	N	N	N	N	N	N	N	4	2
451	Male	0.35	Cleft soft palate	CPO	No	No	No	No	Y	Y	Y	N	Y	Y	N	N	Y	Y	Y	N	Y	N	N	N	N	N	N	N	14	11
452	Male	0.59	Unilateral cleft lip	CL/P	No	No	No	No	Y	Y	N	N	N	N	N	N	N	N	N	N	N	N	N	N	N	N	N	N	2	1
453	Male	14.54	Unilateral cleft lip	CL/P	No	No	No	No	Y	N	N	N	N	N	Y	N	N	N	N	N	N	N	N	N	N	N	N	N	4	3
454	Male	7.86	Cleft soft palate	CPO	No	No	No	No	Y	Y	Y	N	N	N	Y	Y	Y	N	Y	Y	N	N	N	N	N	N	N	N	16	11
455	Male	0.62	Cleft palate, Non-midline cleft lip	CL/P	No	No	No	No	Y	N	N	N	Y	N	N	N	N	N	N	N	N	N	N	N	N	N	N	N	2	2
456	Male	0.11	Median cleft palate	CPO	No	No	No	No	N	Y	Y	Y	N	N	N	N	N	N	Y	N	N	N	N	N	N	N	N	N	6	5
457	Male	4.39	Cleft soft palate	CPO	No	No	No	No	N	Y	N	Y	Y	N	N	N	Y	N	Y	N	N	N	N	N	N	N	N	N	7	5
458	Male	1.68	Bilateral cleft lip and palate	CL/P	No	No	No	No	Y	Y	N	Y	Y	N	Y	N	Y	Y	Y	Y	N	N	N	N	N	N	N	N	15	10
459	Female	4.29	Cleft palate, Bilateral cleft lip	CL/P	No	No	No	No	Y	N	N	N	Y	N	Y	Y	N	N	Y	N	N	N	N	N	N	N	N	N	13	12
460	Female	13.79	Submucous cleft soft palate	CPO	No	No	No	No	Y	Y	Y	N	Y	N	N	N	N	N	N	N	N	N	N	N	N	N	N	N	9	8
461	Male	1.71	Unilateral cleft lip	CL/P	No	No	No	No	Y	Y	Y	N	N	Y	N	N	N	Y	N	N	N	Y	N	N	N	N	N	N	7	5
462	Female	2.19	Submucous cleft soft palate	CPO	No	No	No	No	Y	N	Y	N	N	N	N	Y	N	N	N	N	N	N	Y	N	N	N	N	N	4	3
463	Female	7.79	Cleft palate	CPO	No	No	No	No	Y	Y	Y	Y	N	Y	N	N	N	N	N	N	N	N	N	N	N	N	N	N	5	5
464	Male	3.44	Cleft palate	CPO	No	No	No	No	N	Y	N	Y	N	Y	Y	N	Y	N	Y	Y	N	N	N	N	N	N	N	N	8	6
465	Male	0.54	Non-midline cleft palate, non-midline cleft lip	CL/P	No	No	No	No	N	Y	Y	Y	N	N	N	Y	N	N	N	N	Y	N	Y	Y	N	N	N	N	9	5
466	Male	6.13	Bifid uvula	CPO	No	No	No	No	Y	Y	N	Y	N	N	Y	N	N	N	N	N	N	N	N	N	N	N	N	N	4	3
467	Male	3.53	Cleft palate	CPO	Yes, gestational	No	No	No	Y	Y	Y	Y	N	N	N	Y	Y	Y	N	Y	N	N	N	N	N	N	N	N	16	12
468	Male	0.16	Cleft palate	CPO	No	No	No	No	Y	Y	Y	Y	N	N	Y	Y	N	N	N	N	N	N	N	N	N	N	N	N	16	10
469	Male	7.43	Cleft upper lip	CL/P	No	No	No	No	Y	Y	Y	N	Y	N	N	N	N	N	N	N	N	N	N	N	N	N	N	N	7	6
470	Female	0.28	Bilateral cleft lip and palate	CL/P	No	No	No	No	N	N	N	N	N	Y	N	Y	N	N	N	N	N	N	N	N	N	N	N	N	4	4
471	Male	0.65	Bilateral cleft lip and palate	CL/P	No	No	No	No	N	N	N	N	N	N	N	N	N	Y	N	N	N	N	N	N	N	N	N	N	1	1
472	Female	0.87	Cleft palate, Non-midline cleft lip	CL/P	No	No	No	No	N	N	N	N	Y	N	N	Y	N	N	N	N	N	N	N	N	N	N	N	N	2	2
473	Male	4.8	Cleft palate	CPO	No	No	No	No	Y	Y	N	N	N	N	N	N	N	N	Y	N	N	N	N	N	N	N	N	N	4	3
474	Male	0.37	Cleft palate	CPO	No	No	No	No	N	Y	Y	Y	N	N	N	Y	Y	N	Y	N	N	N	N	N	N	N	N	N	7	6
475	Female	0.3	Non-midline cleft lip	CL/P	Yes, gestational	No	No	No	Y	Y	N	Y	Y	N	N	N	N	N	N	N	N	N	N	N	N	N	N	N	7	6
476	Female	0.23	Cleft palate	CPO	Yes, T1DM	No	No	No	N	N	N	N	N	N	N	Y	Y	N	N	N	N	N	N	N	N	N	N	N	2	2
477	Male	4.28	Cleft palate	CPO	No	No	N	No	N	N	Y	N	N	N	N	N	N	N	N	N	N	N	N	N	N	N	N	N	2	2
478	Female	1.94	Cleft palate	CPO	No	No	No	No	Y	Y	Y	N	N	N	Y	N	N	N	N	N	N	N	N	N	N	N	N	N	12	8
479	Male	0.64	Bifid uvula	CPO	No	No	No	No	N	N	Y	N	N	N	N	Y	N	N	Y	Y	N	N	Y	N	N	N	N	N	8	6
480	Male	13.73	Bilateral cleft lip and palate	CL/P	No	No	No	No	Y	Y	Y	Y	Y	Y	N	N	N	N	N	N	N	N	N	N	N	N	N	N	15	13
481	Female	11.21	Bifid uvula	CPO	No	No	No	No	Y	Y	N	Y	Y	N	N	N	N	Y	N	N	N	N	N	N	N	N	N	N	8	6
482	Male	0.44	Cleft palate	CPO	No	No	No	No	Y	N	N	N	N	Y	N	N	Y	N	N	N	N	N	N	N	N	N	N	N	7	7
483	Male	6.02	Bifid uvula	CPO	No	No	No	No	Y	N	N	N	Y	Y	Y	N	N	N	N	N	N	N	Y	N	N	N	N	N	8	7
484	Female	0.05	Cleft palate	CPO	No	No	No	No	Y	N	N	N	N	N	N	N	N	Y	N	N	N	N	N	N	N	N	N	N	2	2
485	Female	4.85	Cleft palate	CPO	No	No	No	No	N	N	N	N	Y	Y	N	N	N	N	N	N	N	N	N	N	N	N	N	N	3	3
486	Female	2.21	Cleft palate	CPO	No	No	No	No	Y	Y	Y	Y	Y	N	Y	N	Y	Y	N	N	N	N	N	N	N	N	N	N	22	18
487	Female	1.18	Bifid uvula	CPO	No	No	No	No	Y	Y	N	Y	N	Y	Y	Y	N	N	N	N	N	N	N	N	N	N	N	N	8	6
488	Female	5.42	Cleft palate	CPO	No	No	No	No	Y	Y	N	N	N	Y	N	Y	N	N	N	N	N	N	N	N	N	N	N	N	7	6
489	Male	6.83	Cleft palate	CPO	No	No	No	No	Y	Y	Y	Y	Y	Y	N	N	N	N	N	N	N	N	N	N	N	N	N	N	12	12
490	Female	14.18	Cleft palate	CPO	No	Yes, sodium valproate and tegretol	No	No	Y	Y	Y	N	N	Y	N	Y	N	N	N	N	N	N	N	N	N	N	N	N	13	11
491	Male	7.81	Submucous cleft soft palate	CPO	No	No	No	No	Y	Y	Y	Y	N	Y	Y	N	N	N	N	N	N	N	N	N	N	N	N	N	10	7
492	Male	1.01	Cleft soft palate	CPO	Yes, T1DM	No	No	No	Y	Y	N	Y	Y	Y	N	N	N	N	Y	N	N	N	N	N	N	N	N	N	8	7
493	Male	2.95	Cleft palate, Cleft upper lip	CL/P	No	No	No	No	N	N	N	N	N	N	N	Y	N	N	N	N	N	N	N	N	N	N	N	N	1	1
494	Female	8.55	Bifid uvula	CPO	No	No	No	No	Y	Y	N	N	Y	Y	N	N	N	N	Y	N	N	N	N	N	N	N	N	N	14	13
495	Male	1.82	Cleft soft palate	CPO	No	No	No	No	Y	Y	N	N	Y	N	Y	N	N	N	N	N	N	N	N	N	N	N	N	N	11	7
496	Female	0.56	Incomplete cleft of the upper lip	CL/P	No	No	No	No	Y	Y	N	Y	Y	Y	N	N	N	N	N	N	N	N	N	N	N	N	N	N	14	12
497	Male	1.57	Cleft palate	CPO	No	No	No	No	Y	Y	Y	N	Y	N	N	Y	Y	Y	N	N	N	N	N	N	N	N	N	N	13	11
498	Female	3.05	Cleft palate	CPO	No	No	No	No	N	N	N	N	Y	Y	Y	N	N	N	N	N	N	N	N	N	N	N	N	N	4	4
499	Female	0.19	Cleft palate	CPO	No	No	No	No	Y	Y	Y	N	N	N	N	N	Y	N	N	Y	N	N	N	N	N	N	N	N	7	6
500	Male	7.95	Cleft palate, Unilateral cleft lip	CL/P	No	No	No	No	Y	Y	Y	Y	Y	Y	N	Y	Y	N	Y	N	N	N	N	N	N	N	N	N	12	11
501	Female	21.43	Cleft palate	CPO	No	No	No	No	N	Y	N	N	Y	Y	N	Y	N	Y	N	N	N	N	N	N	N	N	N	N	7	7
502	Female	6.43	Median cleft palate	CPO	No	No	No	No	Y	Y	N	Y	N	N	Y	Y	N	N	N	N	N	N	N	N	N	N	N	N	9	7
503	Male	11.32	Cleft palate	CPO	No	No	No	No	Y	Y	Y	Y	N	N	Y	N	Y	N	N	Y	N	Y	N	N	N	N	N	N	12	8
504	Male	2.53	Cleft upper lip	CL/P	No	No	No	No	N	N	N	N	N	N	N	Y	N	N	N	N	N	N	N	N	N	N	N	N	2	2
505	Male	0.38	Submucous cleft lip	CL/P	No	No	No	No	Y	N	N	N	Y	N	N	N	N	N	Y	N	N	N	N	N	N	N	N	N	5	5
506	Female	0.57	Median cleft palate	CPO	No	No	No	No	Y	Y	N	Y	N	N	N	N	N	N	N	N	N	N	N	N	N	N	N	N	8	5
507	Male	0.4	Unilateral cleft lip	CL/P	No	No	No	No	N	N	N	N	N	Y	N	Y	N	N	N	N	N	N	N	N	N	N	N	N	2	2
508	Male	2.79	Unilateral cleft lip	CL/P	No	No	No	No	Y	N	Y	Y	N	N	N	N	N	N	Y	N	N	N	N	N	N	N	N	N	4	4
509	Male	1.62	Unilateral cleft lip	CL/P	Yes, gestational	No	No	No	Y	Y	N	Y	Y	Y	N	N	N	N	Y	N	N	N	N	N	N	N	N	N	8	6
510	Male	7.06	Submucous cleft soft palate	CPO	No	No	No	No	N	Y	Y	N	N	N	N	N	N	N	Y	N	N	N	N	N	N	N	N	N	5	5
511	Female	1.7	Cleft palate	CPO	No	No	No	No	Y	N	N	N	Y	N	Y	N	N	N	N	N	N	N	N	N	N	N	N	N	4	4
512	Male	5.62	Bilateral cleft lip and palate	CL/P	No	No	Unknown	No	Y	Y	N	Y	N	Y	N	N	N	N	N	N	N	N	N	N	N	N	N	N	4	3
513	Male	3.81	Submucous cleft hard palate	CPO	No	No	No	No	N	Y	Y	N	N	N	N	N	N	Y	Y	N	N	N	N	N	N	N	N	N	5	5
514	Female	1.4	Cleft palate	CPO	No	No	No	No	Y	Y	Y	N	Y	Y	N	N	Y	N	N	N	N	N	N	N	N	N	N	N	6	4
515	Male	9.2	Bifid uvula	CPO	No	No	No	No	N	Y	Y	N	N	N	Y	N	N	N	Y	N	N	N	N	N	N	N	N	N	5	5
516	Male	0.44	Cleft palate, Cleft upper lip	CL/P	No	No	No	No	Y	N	N	N	N	N	Y	N	N	N	N	N	N	N	N	N	N	N	N	N	2	1
517	Female	0.05	Cleft palate	CPO	No	No	No	No	Y	Y	Y	Y	N	N	N	Y	N	N	Y	N	Y	N	N	N	Y	N	N	N	22	14
518	Male	5.07	Bifid uvula	CPO	No	No	No	No	Y	Y	Y	Y	N	N	Y	Y	N	Y	Y	N	Y	N	N	N	Y	N	N	N	13	10
519	Male	3.53	Median cleft palate	CPO	No	No	No	No	Y	Y	Y	N	N	N	N	Y	N	N	Y	Y	N	N	N	N	N	N	N	N	8	6
520	Female	0.04	Cleft palate	CPO	No	No	No	No	Y	Y	Y	Y	N	N	N	N	N	N	N	N	N	N	N	N	N	N	N	N	7	5
521	Male	8.44	Submucous cleft hard palate	CPO	No	No	No	No	Y	Y	Y	N	N	Y	N	N	N	N	N	N	N	N	N	N	N	N	N	N	11	9
522	Male	0.23	Bilateral cleft lip	CL/P	No	No	No	No	Y	N	Y	Y	N	Y	Y	N	N	N	N	N	N	N	N	N	N	N	N	N	7	6
523	Male	7.65	Bifid uvula	CPO	No	No	No	No	Y	Y	N	Y	N	Y	Y	N	N	Y	N	N	N	N	N	N	N	N	N	N	13	10
524	Male	0.93	Oral cleft	OC	No	No	No	No	N	Y	N	Y	N	N	N	N	Y	Y	N	N	N	N	Y	N	N	N	N	N	5	4
525	Male	3.36	Cleft palate	CPO	No	No	Yes	No	Y	Y	Y	Y	N	Y	Y	N	N	N	N	N	N	N	N	N	N	N	N	N	18	13
526	Female	2.86	Cleft palate	CPO	No	No	No	No	Y	Y	N	N	N	N	N	N	N	N	N	Y	N	N	N	N	N	N	N	N	5	5
527	Male	2.72	Unilateral cleft lip	CL/P	No	No	No	No	Y	Y	Y	Y	Y	N	N	N	N	N	N	N	N	N	N	N	N	N	N	N	9	7
528	Male	0.8	Submucous cleft hard palate, Bifid uvula	CPO	No	No	No	No	N	Y	N	N	N	Y	N	N	N	N	N	N	N	N	N	N	N	N	N	N	4	4
529	Female	0.26	Cleft soft palate	CPO	No	No	No	No	N	Y	N	Y	Y	N	Y	N	N	N	N	N	N	N	N	N	N	N	N	N	5	3
530	Male	15.06	Oral cleft	OC	No	No	No	No	Y	Y	N	Y	N	N	Y	Y	Y	Y	N	N	N	Y	N	N	N	N	N	N	13	9
531	Female	1.83	Unilateral cleft palate	CPO	Yes, gestational	No	No	No	Y	Y	Y	N	N	Y	N	N	N	N	N	N	N	N	N	N	N	N	N	N	8	8
532	Male	39.22	Median cleft lip and palate	CL/P	No	No	No	No	Y	Y	N	Y	N	N	N	N	N	N	Y	N	N	N	N	N	N	N	N	N	10	7
533	Female	1.75	Cleft lower lip	CL/P	No	No	No	No	Y	Y	N	Y	Y	N	Y	N	N	N	N	N	N	N	N	N	N	N	N	N	17	11
534	Male	10.01	Median cleft palate	CPO	No	No	No	No	Y	Y	N	Y	N	N	N	N	Y	N	Y	N	N	N	N	N	N	N	N	N	10	7
535	Female	10.97	Bifid uvula	CPO	No	No	No	No	Y	Y	Y	Y	N	N	Y	N	N	Y	N	N	Y	N	N	Y	N	N	N	N	18	12
536	Female	31.64	Cleft palate	CPO	No	No	No	No	Y	N	Y	N	Y	Y	N	Y	N	N	N	N	N	N	Y	N	N	N	N	N	8	7
537	Male	1.61	Median cleft palate	CPO	No	No	No	No	Y	Y	N	Y	Y	Y	N	N	N	N	N	N	N	N	N	N	N	N	N	N	10	8
538	Male	0.26	Cleft palate	CPO	No	No	No	No	N	Y	N	N	N	N	Y	N	Y	N	Y	N	N	N	N	N	N	N	N	N	9	7
539	Male	0.5	Cleft palate	CPO	No	No	No	No	Y	Y	Y	Y	Y	Y	Y	Y	N	N	N	N	N	N	N	N	N	N	N	N	16	10
540	Female	2.83	Cleft palate	CPO	No	No	No	No	Y	Y	N	N	N	N	N	Y	N	N	N	N	N	N	N	N	N	N	N	N	6	5
541	Male	30.52	Bilateral cleft lip and palate	CL/P	No	No	No	No	N	Y	Y	Y	Y	Y	N	N	N	N	N	N	N	N	N	N	N	N	N	N	9	8
542	Male	0.97	Cleft palate	CPO	No	No	No	No	Y	Y	Y	N	N	N	N	N	N	N	N	Y	N	N	N	N	N	N	N	N	7	5
543	Female	2.2	Submucous cleft soft palate	CPO	No	No	No	No	N	Y	N	Y	N	N	N	N	N	Y	N	N	N	N	N	N	N	N	N	N	5	3
544	Female	16.84	Bifid uvula	CPO	No	No	No	No	Y	Y	Y	N	Y	Y	Y	Y	N	Y	N	N	N	N	N	N	N	N	N	N	14	10
545	Male	2	Cleft palate	CPO	No	No	No	No	Y	Y	N	N	N	Y	N	N	N	N	N	N	N	N	N	N	N	N	N	N	4	4
546	Female	7.96	Unilateral cleft palate	CPO	No	No	No	No	Y	Y	N	Y	N	N	N	N	N	N	N	N	N	N	N	N	N	N	N	N	7	5
547	Female	1.53	Bilateral cleft lip	CL/P	No	No	Yes	No	Y	Y	Y	N	N	N	Y	N	N	Y	N	N	N	N	N	N	N	N	N	N	5	3
548	Male	0.15	Bifid uvula, Cleft upper lip, High palate	CL/P	No	No	Yes	No	Y	Y	Y	Y	N	Y	Y	Y	Y	Y	Y	Y	Y	N	N	Y	Y	N	N	N	31	25
549	Male	2.83	Median cleft lip and palate	CL/P	No	No	No	No	Y	Y	N	Y	N	N	Y	N	N	N	N	N	N	N	N	N	N	N	N	N	9	6
550	Male	4.39	Cleft palate	CPO	No	No	No	No	N	Y	N	Y	N	N	N	N	N	N	Y	N	N	N	N	N	N	N	N	N	3	2
551	Male	1.73	Cleft palate, Bifid uvula, Unilateral cleft palate	CPO	No	No	No	No	Y	Y	Y	N	Y	Y	N	N	N	N	N	N	N	Y	N	N	N	N	N	N	11	10
552	Male	1.4	Cleft palate	CPO	Yes, T1DM	No	No	No	Y	Y	N	Y	N	N	N	N	N	N	N	N	N	N	N	N	N	N	N	N	12	8
553	Male	0.01	Unilateral cleft lip	CL/P	No	No	No	No	Y	Y	N	Y	N	Y	Y	N	Y	N	Y	N	N	N	N	N	N	N	N	N	15	12
554	Male	2.08	Bifid uvula	CPO	No	No	No	No	Y	Y	Y	N	N	N	N	N	N	Y	Y	N	N	N	N	N	N	N	N	N	9	8
555	Female	6.16	Submucous cleft hard palate, Submucous cleft lip	CL/P	No	No	No	No	Y	Y	Y	Y	N	Y	N	N	Y	Y	N	Y	N	N	N	N	N	N	N	N	13	11
556	Male	0.01	Cleft upper lip	CL/P	No	No	No	No	Y	Y	N	N	N	N	N	N	N	Y	N	N	N	N	N	N	N	N	N	N	5	4
557	Male	0.76	Cleft palate	CPO	No	No	No	No	Y	Y	N	N	N	N	N	N	N	N	N	N	N	N	N	N	N	N	N	N	4	3
558	Female	2.83	Cleft palate	CPO	No	No	No	No	Y	Y	N	N	N	Y	Y	Y	Y	N	N	N	Y	N	N	Y	N	N	N	N	13	9
559	Female	18.26	Cleft palate	CPO	No	No	No	No	Y	Y	Y	N	Y	N	Y	N	N	N	Y	N	N	Y	N	N	N	N	N	N	9	9
560	Female	23.35	Submucous cleft soft palate, High palate	CPO	No	No	No	No	Y	Y	Y	Y	Y	N	Y	Y	Y	N	N	N	N	N	N	N	N	N	N	N	14	11
561	Female	2.3	Bifid uvula	CPO	No	No	No	No	Y	Y	Y	Y	N	N	Y	N	Y	Y	N	N	N	N	N	N	N	N	N	N	15	10
562	Male	5.45	Oral cleft	OC	No	No	No	No	N	N	Y	N	N	Y	N	N	N	N	N	N	N	N	N	N	N	N	N	N	2	2
563	Male	2.23	Cleft palate	CPO	No	No	No	No	Y	Y	N	N	Y	N	Y	N	N	N	N	N	N	N	N	N	N	N	N	N	13	9
564	Male	10.73	Bilateral cleft lip and palate	CL/P	No	No	No	No	Y	Y	Y	Y	Y	Y	Y	N	N	Y	Y	N	N	N	N	N	N	N	N	N	12	9
565	Female	3.93	Cleft palate	CPO	No	No	No	No	N	N	Y	N	N	N	N	Y	Y	N	N	N	N	N	N	N	N	N	N	N	3	3
566	Male	1.14	Non-midline cleft lip	CL/P	No	No	No	No	Y	Y	N	N	N	N	N	N	N	N	N	N	N	N	N	N	N	N	N	N	3	2
567	Female	4.53	Cleft palate	CPO	No	No	No	No	Y	Y	Y	N	N	N	N	N	Y	N	N	N	N	N	N	N	N	N	N	N	9	7
568	Female	17.73	Median cleft lip, High palate	CL/P	No	No	No	No	Y	Y	N	Y	N	N	N	N	N	N	N	N	N	N	N	N	N	N	N	N	5	4
569	Female	0.33	Cleft upper lip, Incomplete cleft of the upper lip	CL/P	No	No	No	No	N	N	Y	N	Y	N	N	N	N	N	N	N	N	N	N	N	N	N	N	N	5	5
570	Female	14.44	Median cleft palate	CPO	No	No	No	No	Y	Y	N	Y	N	N	N	N	N	N	N	N	N	N	N	N	N	N	N	N	3	3
571	Female	1.29	Cleft palate	CPO	No	No	No	No	Y	Y	Y	N	Y	N	Y	N	Y	Y	N	Y	N	N	N	N	N	N	N	N	12	10
572	Female	0.91	Cleft palate	CPO	No	No	No	No	N	N	N	N	N	N	N	N	N	N	N	N	N	N	N	N	N	N	N	N	0	0
573	Female	2.87	Cleft palate	CPO	No	No	No	No	Y	N	Y	N	N	Y	N	N	Y	N	N	N	N	N	N	N	N	N	N	N	7	7
574	Male	5.96	Cleft upper lip	CL/P	No	No	No	No	Y	Y	Y	N	N	N	N	N	N	N	N	N	N	N	N	N	N	N	N	N	5	3
575	Male	0.14	Unilateral cleft lip	CL/P	No	No	No	No	Y	Y	N	Y	N	N	Y	Y	N	Y	N	N	Y	N	N	N	N	N	N	N	15	11
576	Female	0.02	Cleft palate	CPO	No	No	No	No	Y	Y	Y	Y	Y	N	N	Y	Y	N	N	N	N	N	N	N	N	N	N	N	16	9
577	Male	14.36	Bilateral cleft lip and palate	CL/P	No	No	No	No	Y	Y	Y	N	Y	N	Y	N	Y	N	N	N	N	N	N	N	N	N	N	N	8	7
578	Female	0.51	Median cleft palate	CPO	No	No	No	No	Y	N	N	N	N	N	N	N	N	N	N	Y	Y	N	N	N	N	N	N	N	4	4
579	Male	2.41	Bilateral cleft lip and palate	CL/P	No	No	No	No	N	Y	N	Y	Y	N	Y	N	N	Y	N	N	N	N	N	N	N	N	N	N	11	8
580	Male	11.61	Bifid uvula	CPO	No	No	No	No	N	Y	Y	Y	N	Y	N	N	Y	Y	N	N	N	N	N	N	N	N	N	N	12	10
581	Male	16.61	Cleft palate	CPO	No	No	No	No	Y	N	Y	Y	N	Y	N	N	N	Y	Y	N	N	N	N	N	N	N	N	N	13	13
582	Male	0.36	Unilateral cleft palate	CPO	No	No	No	No	Y	Y	N	N	N	N	N	N	N	N	N	N	N	N	N	N	N	N	N	N	3	2
583	Male	6.03	Bifid uvula	CPO	No	No	No	No	Y	Y	N	Y	Y	Y	N	N	N	N	N	N	N	N	N	N	N	N	N	N	10	9
584	Male	15.92	Cleft palate	CPO	No	No	No	No	Y	Y	N	Y	Y	N	N	Y	N	Y	N	N	N	N	N	N	N	N	N	N	13	8
585	Male	0.87	Submucous cleft soft palate, bifid uvula	CPO	No	No	No	No	Y	Y	Y	N	N	N	N	Y	N	Y	N	N	N	N	N	N	N	N	N	N	7	5
586	Male	0.02	Cleft palate	CPO	Yes, gestational	No	No	No	Y	Y	Y	Y	Y	Y	N	Y	N	N	Y	N	N	N	N	N	N	N	N	N	20	14
587	Female	3.15	Submucous cleft soft palate	CPO	No	No	No	No	N	N	N	N	N	N	N	N	N	Y	N	N	N	N	N	N	N	N	N	N	1	1
588	Female	11.95	Bilateral cleft palate	CPO	No	No	No	No	Y	Y	Y	Y	Y	Y	Y	N	Y	N	N	N	N	Y	N	N	N	N	N	N	22	19
589	Female	29.9	Bifid uvula	CPO	No	No	No	No	Y	Y	N	Y	Y	N	N	Y	N	N	N	N	N	N	N	N	N	N	N	N	19	12
590	Male	3.02	Unilateral cleft lip	CL/P	No	No	No	No	Y	N	N	N	Y	Y	N	N	N	N	N	N	N	N	N	N	N	N	N	N	6	6
591	Male	8.93	Cleft palate	CPO	No	No	No	No	N	Y	N	Y	Y	Y	N	N	N	N	N	N	N	N	N	N	N	N	N	N	6	5
592	Male	18.57	Bilateral cleft lip and palate	CL/P	No	No	No	No	Y	Y	N	N	N	Y	N	Y	N	N	N	N	N	Y	N	N	N	N	N	N	5	4
593	Male	1.13	Cleft soft palate	CPO	No	No	No	No	Y	N	N	N	N	N	N	Y	Y	N	N	N	N	N	N	N	N	N	N	N	6	6
594	Female	25.93	Cleft upper lip	CL/P	No	No	No	No	Y	N	N	N	N	Y	Y	N	N	N	N	N	N	N	N	N	N	N	N	N	6	5
595	Male	1.63	Median cleft palate	CPO	No	No	No	No	Y	N	N	N	N	Y	Y	N	N	Y	Y	N	N	N	N	N	N	N	N	N	10	9
596	Male	32.6	Bilateral cleft lip and palate	CL/P	No	No	No	No	N	N	N	N	N	N	N	Y	N	N	N	N	N	N	N	N	N	N	N	N	1	1
597	Male	3.79	Bilateral cleft lip and palate	CL/P	No	No	No	No	N	Y	N	Y	N	Y	N	Y	N	N	N	N	N	N	N	N	N	N	N	N	4	3
598	Male	1.49	Cleft palate	CPO	No	No	No	No	Y	Y	N	Y	N	N	Y	Y	Y	N	N	N	N	N	N	N	N	N	N	N	8	6
599	Female	0.98	Cleft palate	CPO	No	No	No	No	Y	Y	N	Y	N	N	N	N	N	N	N	Y	N	N	N	N	N	N	N	N	6	4
600	Male	0.34	Median cleft lip and palate	CL/P	No	No	No	No	Y	Y	Y	Y	N	Y	N	Y	N	N	Y	Y	N	N	N	N	N	N	N	N	14	12
601	Female	2.17	Cleft palate	CPO	No	No	No	No	N	Y	N	N	N	N	N	Y	N	N	N	N	N	N	N	N	N	N	N	N	3	3
602	Male	3.41	Cleft soft palate	CPO	Yes, gestational	No	Unknown	No	Y	N	Y	N	Y	Y	N	N	N	N	Y	N	N	N	N	N	N	N	N	N	7	7
603	Male	8.42	Bifid uvula	CPO	No	No	No	No	Y	Y	Y	Y	Y	N	Y	Y	N	N	N	N	N	N	N	N	N	N	N	N	10	8
Total HPO # terms									1227	1136	963	523	377	329	355	264	191	167	155	84	49	44	35	18	12	2	0	0
Freq HPO system affected in all probands									0.78607	0.767828	0.752902	0.46932	0.447761	0.383085	0.376451	0.28524	0.237148	0.227197	0.195688	0.12272	0.066335	0.0630182	0.0480929	0.0281924	0.0182421	0.00331675	0	0
Freq HPO system affected in probands with severe ID									0.810811	0.776062	1	0.474903	0.490347	0.397683	0.428571	0.258687	0.254826	0.235521	0.158301	0.138996	0.0733591	0.0694981	0.0540541	0.015444	0.019305	0.003861	0	0
Freq HPO system affected in probands with mild ID									0.72549	0.686275	1	0.411765	0.509804	0.27451	0.294118	0.27451	0.117647	0.215686	0.176471	0.137255	0.0588235	0.117647	0.0392157	0.0392157	0	0.0196078	0	0
Freq HPO system affected in probands with no ID									0.774744	0.774744	0.491468	0.474403	0.399317	0.389078	0.34471	0.31058	0.242321	0.221843	0.232082	0.105802	0.0614334	0.0477816	0.0443686	0.0375427	0.0204778	0	0	0
Freq HPO system affected in probands with CPO									0.816964	0.808036	0.785714	0.484375	0.441964	0.388393	0.399554	0.272321	0.252232	0.247768	0.196429	0.136161	0.0669643	0.0647321	0.0491071	0.0290179	0.0200893	0.00446429	0	0
Freq HPO system affected in probands with CL/P									0.719697	0.666667	0.643939	0.454545	0.462121	0.378788	0.333333	0.295455	0.174242	0.136364	0.189394	0.0909091	0.0530303	0.0606061	0.0227273	0.030303	0.0151515	0	0	0

## Sheet: S3
HPO term	HPO term description	Count in all probands (n=603)	Freq in all probands (n=603)	Count in all probands with severe ID (n=259)	Freq in all probands with severe ID (n=259)	Count in all probands with mild ID (n=51)	Freq in all probands with mild ID (n=51)	Count in all probands without ID (n=293)	Freq in all probands without ID (n=293)	OC-related HPO term?	ID-related HPO term?	HPO System#1	HPO system#2	HPO system#3
HP:0410004	Cleft secondary palate	1	0.00165837	1	0.003861	0	0	0	0	OC		head or neck
HP:0000161	Median cleft lip	3	0.00497512	0	0	0	0	3	0.0102389	OC		head or neck
HP:0000174	Abnormal palate morphology	1	0.00165837	0	0	0	0	1	0.00341297	OC		head or neck
HP:0000175	Cleft palate	224	0.371476	107	0.413127	20	0.392157	97	0.331058	OC		head or neck
HP:0000176	Submucous cleft hard palate	48	0.079602	25	0.0965251	4	0.0784314	19	0.0648464	OC		head or neck
HP:0000185	Cleft soft palate	41	0.0679934	18	0.0694981	2	0.0392157	21	0.0716724	OC		head or neck
HP:0000193	Bifid uvula	104	0.172471	47	0.181467	11	0.215686	46	0.156997	OC		head or neck
HP:0000202	Oral cleft	26	0.0431177	11	0.042471	1	0.0196078	14	0.0477816	OC		head or neck
HP:0000204	Cleft upper lip	23	0.0381426	5	0.019305	4	0.0784314	14	0.0477816	OC		head or neck
HP:0000218	High palate	9	0.0149254	5	0.019305	1	0.0196078	3	0.0102389	OC		head or neck
HP:0002744	Bilateral cleft lip and palate	35	0.0580431	10	0.03861	1	0.0196078	24	0.0819113	OC		head or neck
HP:0008501	Median cleft lip and palate	11	0.0182421	6	0.023166	0	0	5	0.0170648	OC		head or neck
HP:0009099	Median cleft palate	37	0.0613599	10	0.03861	6	0.117647	21	0.0716724	OC		head or neck
HP:0009101	Submucous cleft lip	3	0.00497512	1	0.003861	0	0	2	0.00682594	OC		head or neck
HP:0010281	Cleft lower lip	1	0.00165837	0	0	0	0	1	0.00341297	OC		head or neck
HP:0010289	Cleft of alveolar ridge of maxilla	1	0.00165837	1	0.003861	0	0	0	0	OC		head or neck
HP:0010290	Short hard palate	2	0.00331675	2	0.00772201	0	0	0	0	OC		head or neck
HP:0011340	Incomplete cleft of the upper lip	4	0.0066335	1	0.003861	1	0.0196078	2	0.00682594	OC		head or neck
HP:0011819	Submucous cleft soft palate	30	0.0497512	14	0.0540541	3	0.0588235	13	0.0443686	OC		head or neck
HP:0100333	Unilateral cleft lip	31	0.0514096	12	0.046332	6	0.117647	13	0.0443686	OC		head or neck
HP:0100334	Unilateral cleft palate	8	0.013267	2	0.00772201	0	0	6	0.0204778	OC		head or neck
HP:0100335	Non-midline cleft lip	23	0.0381426	7	0.027027	3	0.0588235	13	0.0443686	OC		head or neck
HP:0100336	Bilateral cleft lip	4	0.0066335	0	0	1	0.0196078	3	0.0102389	OC		head or neck
HP:0100337	Bilateral cleft palate	4	0.0066335	2	0.00772201	1	0.0196078	1	0.00341297	OC		head or neck
HP:0100338	Non-midline cleft palate	2	0.00331675	1	0.003861	0	0	1	0.00341297	OC		head or neck
HP:0000156	High palate	10	0.0165837	4	0.015444	1	0.0196078	5	0.0170648	OC		head or neck
HP:0002705	High, narrow palate	2	0.00331675	0	0	2	0.0392157	0	0	OC		head or neck
HP:0001263	Global developmental delay	129	0.21393	129	0.498069	0	0	0	0		ID	nervous
HP:0000316	Hypertelorism	94	0.155887	36	0.138996	13	0.254902	45	0.153584			eye
HP:0000347	Micrognathia	79	0.131012	29	0.111969	5	0.0980392	45	0.153584			head or neck	musculoskeletal
HP:0000750	Delayed speech and language development	78	0.129353	38	0.146718	7	0.137255	33	0.112628			nervous
HP:0000252	Microcephaly	65	0.107794	41	0.158301	5	0.0980392	19	0.0648464			head or neck	musculoskeletal	nervous
HP:0011343	Moderate global developmental delay	50	0.0829187	50	0.19305	0	0	0	0		ID	nervous
HP:0001629	Ventricular septal defect	44	0.0729685	12	0.046332	7	0.137255	25	0.0853242			cardiovasucular
HP:0000369	Low-set ears	41	0.0679934	21	0.0810811	2	0.0392157	18	0.0614334			ear
HP:0011344	Severe global developmental delay	39	0.0646766	39	0.150579	0	0	0	0		ID	nervous
HP:0000582	Upslanted palpebral fissure	39	0.0646766	14	0.0540541	2	0.0392157	23	0.0784983			head or neck
HP:0011342	Mild global developmental delay	37	0.0613599	0	0	37	0.72549	0	0		ID	nervous
HP:0000201	Pierre-Robin sequence	37	0.0613599	14	0.0540541	8	0.156863	15	0.0511945			head or neck
HP:0002020	Gastroesophageal reflux	36	0.0597015	19	0.0733591	1	0.0196078	16	0.0546075			digestive
HP:0001382	Joint hypermobility	35	0.0580431	18	0.0694981	3	0.0588235	14	0.0477816			musculoskeletal
HP:0001250	Seizure	35	0.0580431	24	0.0926641	2	0.0392157	9	0.0307167			nervous
HP:0000286	Epicanthus	34	0.0563847	16	0.0617761	2	0.0392157	16	0.0546075			head or neck
HP:0000405	Conductive hearing impairment	33	0.0547264	18	0.0694981	2	0.0392157	13	0.0443686			ear
HP:0001999	Abnormal facial shape	32	0.053068	16	0.0617761	0	0	16	0.0546075			head or neck
HP:0004209	Clinodactyly of the 5th finger	31	0.0514096	10	0.03861	1	0.0196078	20	0.0682594			limbs	musculoskeletal
HP:0001631	Atrial septal defect	30	0.0497512	12	0.046332	2	0.0392157	16	0.0546075			cardiovasucular
HP:0000486	Strabismus	30	0.0497512	22	0.0849421	4	0.0784314	4	0.0136519			eye
HP:0004322	Short stature	28	0.0464345	11	0.042471	4	0.0784314	13	0.0443686			growth
HP:0000160	Narrow mouth	23	0.0381426	8	0.030888	1	0.0196078	14	0.0477816			head or neck
HP:0000494	Downslanted palpebral fissures	23	0.0381426	12	0.046332	2	0.0392157	9	0.0307167			head or neck
HP:0001290	Generalized hypotonia	23	0.0381426	13	0.0501931	0	0	10	0.0341297			musculoskeletal
HP:0002650	Scoliosis	23	0.0381426	11	0.042471	2	0.0392157	10	0.0341297			musculoskeletal
HP:0000365	Hearing impairment	22	0.0364842	11	0.042471	0	0	11	0.0375427			ear
HP:0000028	Cryptorchidism	22	0.0364842	10	0.03861	1	0.0196078	11	0.0375427			genitourinary
HP:0001763	Pes planus	22	0.0364842	12	0.046332	0	0	10	0.0341297			limbs
HP:0001249	Intellectual disability	21	0.0348259	6	0.023166	3	0.0588235	12	0.0409556		ID	nervous
HP:0000272	Malar flattening	21	0.0348259	21	0.0810811	0	0	0	0			head or neck	musculoskeletal
HP:0001643	Patent ductus arteriosus	21	0.0348259	13	0.0501931	2	0.0392157	6	0.0204778			cardiovasucular
HP:0001511	Intrauterine growth retardation	21	0.0348259	8	0.030888	2	0.0392157	11	0.0375427			growth
HP:0000767	Pectus excavatum	21	0.0348259	9	0.034749	1	0.0196078	11	0.0375427			musculoskeletal
HP:0001212	Prominent fingertip pads	19	0.0315091	10	0.03861	1	0.0196078	8	0.0273038			limbs	musculoskeletal	integument
HP:0000960	Sacral dimple	19	0.0315091	8	0.030888	0	0	11	0.0375427			integument	musculoskeletal
HP:0000545	Myopia	19	0.0315091	10	0.03861	0	0	9	0.0307167			eye
HP:0000047	Hypospadias	19	0.0315091	5	0.019305	1	0.0196078	13	0.0443686			genitourinary
HP:0001328	Specific learning disability	19	0.0315091	0	0	1	0.0196078	18	0.0614334			nervous
HP:0000248	Brachycephaly	18	0.0298507	10	0.03861	0	0	8	0.0273038			head or neck	musculoskeletal
HP:0008872	Feeding difficulties in infancy	18	0.0298507	9	0.034749	0	0	9	0.0307167			digestive
HP:0003508	Proportionate short stature	18	0.0298507	11	0.042471	1	0.0196078	6	0.0204778			growth
HP:0002342	Intellectual disability, moderate	17	0.0281924	8	0.030888	2	0.0392157	7	0.0238908		ID	nervous
HP:0000664	Synophrys	17	0.0281924	17	0.0656371	0	0	0	0			head or neck	integument
HP:0002019	Constipation	17	0.0281924	13	0.0501931	0	0	4	0.0136519			digestive
HP:0000377	Abnormality of the pinna	17	0.0281924	5	0.019305	3	0.0588235	9	0.0307167			ear
HP:0008513	Bilateral conductive hearing impairment	17	0.0281924	6	0.023166	2	0.0392157	9	0.0307167			ear
HP:0000431	Wide nasal bridge	17	0.0281924	6	0.023166	1	0.0196078	10	0.0341297			head or neck
HP:0000581	Blepharophimosis	17	0.0281924	7	0.027027	4	0.0784314	6	0.0204778			head or neck
HP:0007598	Bilateral single transverse palmar creases	16	0.026534	8	0.030888	1	0.0196078	7	0.0238908			limbs	integument
HP:0001357	Plagiocephaly	16	0.026534	9	0.034749	0	0	7	0.0238908			head or neck	musculoskeletal
HP:0000324	Facial asymmetry	16	0.026534	6	0.023166	2	0.0392157	8	0.0273038			head or neck
HP:0001344	Absent speech	16	0.026534	13	0.0501931	0	0	3	0.0102389			nervous
HP:0004691	2-3 toe syndactyly	15	0.0248756	8	0.030888	0	0	7	0.0238908			limbs	musculoskeletal
HP:0011471	Gastrostomy tube feeding in infancy	15	0.0248756	8	0.030888	0	0	7	0.0238908			digestive
HP:0000490	Deeply set eye	15	0.0248756	9	0.034749	2	0.0392157	4	0.0136519			eye
HP:0000637	Long palpebral fissure	15	0.0248756	10	0.03861	1	0.0196078	4	0.0136519			head or neck
HP:0003196	Short nose	15	0.0248756	5	0.019305	1	0.0196078	9	0.0307167			head or neck
HP:0005280	Depressed nasal bridge	15	0.0248756	7	0.027027	1	0.0196078	7	0.0238908			head or neck
HP:0001883	Talipes	15	0.0248756	8	0.030888	0	0	7	0.0238908			limbs
HP:0000540	Hypermetropia	14	0.0232172	7	0.027027	0	0	7	0.0238908			eye
HP:0011220	Prominent forehead	14	0.0232172	8	0.030888	1	0.0196078	5	0.0170648			head or neck
HP:0000729	Autistic behavior	14	0.0232172	7	0.027027	1	0.0196078	6	0.0204778			nervous
HP:0002119	Ventriculomegaly	14	0.0232172	4	0.015444	2	0.0392157	8	0.0273038			nervous
HP:0001256	Intellectual disability, mild	13	0.0215589	6	0.023166	1	0.0196078	6	0.0204778		ID	nervous
HP:0100543	Cognitive impairment	13	0.0215589	3	0.011583	0	0	10	0.0341297		ID	nervous
HP:0000384	Preauricular skin tag	13	0.0215589	2	0.00772201	11	0.215686	0	0			head or neck	integument
HP:0000954	Single transverse palmar crease	13	0.0215589	1	0.003861	1	0.0196078	11	0.0375427			limbs	integument
HP:0000023	Inguinal hernia	13	0.0215589	4	0.015444	1	0.0196078	8	0.0273038			digestive	musculoskeletal
HP:0001642	Pulmonic stenosis	13	0.0215589	3	0.011583	1	0.0196078	9	0.0307167			cardiovasucular
HP:0011968	Feeding difficulties	13	0.0215589	9	0.034749	2	0.0392157	2	0.00682594			digestive
HP:0007687	Unilateral ptosis	13	0.0215589	8	0.030888	1	0.0196078	4	0.0136519			eye
HP:0000154	Wide mouth	13	0.0215589	7	0.027027	0	0	6	0.0204778			head or neck
HP:0000322	Short philtrum	13	0.0215589	5	0.019305	2	0.0392157	6	0.0204778			head or neck
HP:0001561	Polyhydramnios	13	0.0215589	5	0.019305	2	0.0392157	6	0.0204778			prenatal or birth
HP:0001601	Laryngomalacia	13	0.0215589	6	0.023166	2	0.0392157	5	0.0170648			respiratory
HP:0002553	Highly arched eyebrow	12	0.0199005	7	0.027027	1	0.0196078	4	0.0136519			head or neck	integument
HP:0000303	Mandibular prognathia	12	0.0199005	8	0.030888	1	0.0196078	3	0.0102389			head or neck	musculoskeletal
HP:0002007	Frontal bossing	12	0.0199005	6	0.023166	1	0.0196078	5	0.0170648			head or neck	musculoskeletal
HP:0000378	Cupped ear	12	0.0199005	7	0.027027	1	0.0196078	4	0.0136519			ear
HP:0001510	Growth delay	12	0.0199005	4	0.015444	0	0	8	0.0273038			growth
HP:0000718	Aggressive behavior	12	0.0199005	9	0.034749	0	0	3	0.0102389			nervous
HP:0001270	Motor delay	12	0.0199005	5	0.019305	1	0.0196078	6	0.0204778			nervous
HP:0005487	Prominent metopic ridge	11	0.0182421	4	0.015444	1	0.0196078	6	0.0204778			head or neck	musculoskeletal
HP:0011304	Broad thumb	11	0.0182421	5	0.019305	2	0.0392157	4	0.0136519			limbs	musculoskeletal
HP:0008619	Bilateral sensorineural hearing impairment	11	0.0182421	6	0.023166	0	0	5	0.0170648			ear
HP:0001488	Bilateral ptosis	11	0.0182421	5	0.019305	0	0	6	0.0204778			eye
HP:0000465	Webbed neck	11	0.0182421	2	0.00772201	1	0.0196078	8	0.0273038			head or neck
HP:0001792	Small nail	11	0.0182421	4	0.015444	1	0.0196078	6	0.0204778			integument
HP:0001388	Joint laxity	11	0.0182421	6	0.023166	1	0.0196078	4	0.0136519			musculoskeletal
HP:0002761	Generalized joint laxity	11	0.0182421	4	0.015444	1	0.0196078	6	0.0204778			musculoskeletal
HP:0000278	Retrognathia	10	0.0165837	3	0.011583	2	0.0392157	5	0.0170648			head or neck	musculoskeletal
HP:0000358	Posteriorly rotated ears	10	0.0165837	5	0.019305	0	0	5	0.0170648			ear
HP:0008551	Microtia	10	0.0165837	8	0.030888	1	0.0196078	1	0.00341297			ear
HP:0000612	Iris coloboma	10	0.0165837	3	0.011583	1	0.0196078	6	0.0204778			eye
HP:0000337	Broad forehead	10	0.0165837	5	0.019305	3	0.0588235	2	0.00682594			head or neck
HP:0000343	Long philtrum	10	0.0165837	5	0.019305	1	0.0196078	4	0.0136519			head or neck
HP:0000455	Broad nasal tip	10	0.0165837	4	0.015444	0	0	6	0.0204778			head or neck
HP:0002194	Delayed gross motor development	10	0.0165837	2	0.00772201	0	0	8	0.0273038			nervous
HP:0000964	Eczema	9	0.0149254	5	0.019305	1	0.0196078	3	0.0102389			integument	immune
HP:0002162	Low posterior hairline	9	0.0149254	4	0.015444	0	0	5	0.0170648			head or neck	integument
HP:0004467	Preauricular pit	9	0.0149254	1	0.003861	2	0.0392157	6	0.0204778			head or neck	integument
HP:0001537	Umbilical hernia	9	0.0149254	6	0.023166	0	0	3	0.0102389			digestive	musculoskeletal
HP:0000256	Macrocephaly	9	0.0149254	4	0.015444	1	0.0196078	4	0.0136519			head or neck	musculoskeletal
HP:0001182	Tapered finger	9	0.0149254	5	0.019305	1	0.0196078	3	0.0102389			limbs	musculoskeletal
HP:0100807	Long fingers	9	0.0149254	7	0.027027	0	0	2	0.00682594			limbs	musculoskeletal
HP:0001545	Anteriorly placed anus	9	0.0149254	5	0.019305	0	0	4	0.0136519			digestive
HP:0000400	Macrotia	9	0.0149254	4	0.015444	0	0	5	0.0170648			ear
HP:0000407	Sensorineural hearing impairment	9	0.0149254	5	0.019305	0	0	4	0.0136519			ear
HP:0000601	Hypotelorism	9	0.0149254	3	0.011583	0	0	6	0.0204778			eye
HP:0000213	Thin vermilion border	9	0.0149254	3	0.011583	1	0.0196078	5	0.0170648			head or neck
HP:0000331	Short chin	9	0.0149254	3	0.011583	1	0.0196078	5	0.0170648			head or neck
HP:0000426	Prominent nasal bridge	9	0.0149254	5	0.019305	2	0.0392157	2	0.00682594			head or neck
HP:0000453	Choanal atresia	9	0.0149254	1	0.003861	2	0.0392157	6	0.0204778			head or neck
HP:0000506	Telecanthus	9	0.0149254	4	0.015444	0	0	5	0.0170648			head or neck
HP:0001252	Hypotonia	9	0.0149254	6	0.023166	1	0.0196078	2	0.00682594			musculoskeletal
HP:0002209	Sparse scalp hair	8	0.013267	3	0.011583	1	0.0196078	4	0.0136519			head or neck	integument
HP:0000470	Short neck	8	0.013267	2	0.00772201	2	0.0392157	4	0.0136519			head or neck	musculoskeletal
HP:0004482	Relative macrocephaly	8	0.013267	1	0.003861	0	0	7	0.0238908			head or neck	musculoskeletal
HP:0001845	Overlapping toe	8	0.013267	4	0.015444	1	0.0196078	3	0.0102389			limbs	musculoskeletal
HP:0001684	Secundum atrial septal defect	8	0.013267	3	0.011583	2	0.0392157	3	0.0102389			cardiovasucular
HP:0008598	Mild conductive hearing impairment	8	0.013267	4	0.015444	1	0.0196078	3	0.0102389			ear
HP:0000483	Astigmatism	8	0.013267	4	0.015444	1	0.0196078	3	0.0102389			eye
HP:0001508	Failure to thrive	8	0.013267	4	0.015444	0	0	4	0.0136519			growth
HP:0000219	Thin upper lip vermilion	8	0.013267	4	0.015444	1	0.0196078	3	0.0102389			head or neck
HP:0000293	Full cheeks	8	0.013267	2	0.00772201	1	0.0196078	5	0.0170648			head or neck
HP:0000678	Dental crowding	8	0.013267	4	0.015444	1	0.0196078	3	0.0102389			head or neck
HP:0002236	Frontal upsweep of hair	8	0.013267	6	0.023166	1	0.0196078	1	0.00341297			integument
HP:0001762	Talipes equinovarus	8	0.013267	4	0.015444	1	0.0196078	3	0.0102389			limbs
HP:0002360	Sleep disturbance	8	0.013267	4	0.015444	3	0.0588235	1	0.00341297			nervous
HP:0007018	Attention deficit hyperactivity disorder	8	0.013267	2	0.00772201	1	0.0196078	5	0.0170648			nervous
HP:0010864	Intellectual disability, severe	7	0.0116086	6	0.023166	1	0.0196078	0	0		ID	nervous
HP:0000586	Shallow orbits	7	0.0116086	7	0.027027	0	0	0	0			head or neck	eye	musculoskeletal
HP:0000527	Long eyelashes	7	0.0116086	0	0	2	0.0392157	5	0.0170648			head or neck	integument
HP:0006191	Deep palmar crease	7	0.0116086	5	0.019305	1	0.0196078	1	0.00341297			limbs	integument
HP:0001764	Short foot	7	0.0116086	3	0.011583	0	0	4	0.0136519			limbs	musculoskeletal
HP:0001166	Arachnodactyly	7	0.0116086	5	0.019305	0	0	2	0.00682594			limbs	musculoskeletal
HP:0001374	Congenital hip dislocation	7	0.0116086	4	0.015444	1	0.0196078	2	0.00682594			limbs	musculoskeletal
HP:0009778	Short thumb	7	0.0116086	2	0.00772201	0	0	5	0.0170648			limbs	musculoskeletal
HP:0010055	Broad hallux	7	0.0116086	4	0.015444	0	0	3	0.0102389			limbs	musculoskeletal
HP:0010511	Long toe	7	0.0116086	6	0.023166	0	0	1	0.00341297			limbs	musculoskeletal
HP:0002307	Drooling	7	0.0116086	6	0.023166	0	0	1	0.00341297			head or neck	nervous
HP:0003186	Inverted nipples	7	0.0116086	3	0.011583	0	0	4	0.0136519			breast
HP:0002023	Anal atresia	7	0.0116086	1	0.003861	0	0	6	0.0204778			digestive
HP:0000412	Protruding ear	7	0.0116086	2	0.00772201	0	0	5	0.0170648			ear
HP:0000368	Low-set, posteriorly rotated ears	7	0.0116086	2	0.00772201	0	0	5	0.0170648			ear
HP:0000402	Stenosis of the external auditory canal	7	0.0116086	1	0.003861	0	0	6	0.0204778			ear
HP:0000598	Abnormality of the ear	7	0.0116086	5	0.019305	0	0	2	0.00682594			ear
HP:0000520	Proptosis	7	0.0116086	2	0.00772201	0	0	5	0.0170648			eye
HP:0000568	Microphthalmia	7	0.0116086	4	0.015444	0	0	3	0.0102389			eye
HP:0000792	Abnormal renal morphology	7	0.0116086	1	0.003861	1	0.0196078	5	0.0170648			genitourinary
HP:0001513	Obesity	7	0.0116086	7	0.027027	0	0	0	0			growth
HP:0000319	Smooth philtrum	7	0.0116086	3	0.011583	1	0.0196078	3	0.0102389			head or neck
HP:0000341	Narrow forehead	7	0.0116086	1	0.003861	1	0.0196078	5	0.0170648			head or neck
HP:0000445	Wide nose	7	0.0116086	5	0.019305	0	0	2	0.00682594			head or neck
HP:0000448	Prominent nose	7	0.0116086	4	0.015444	0	0	3	0.0102389			head or neck
HP:0000463	Anteverted nares	7	0.0116086	5	0.019305	0	0	2	0.00682594			head or neck
HP:0002714	Downturned corners of mouth	7	0.0116086	5	0.019305	0	0	2	0.00682594			head or neck
HP:0002804	Arthrogryposis multiplex congenita	7	0.0116086	2	0.00772201	0	0	5	0.0170648			musculoskeletal
HP:0000717	Autism	7	0.0116086	4	0.015444	0	0	3	0.0102389			nervous
HP:0002121	Generalized non-motor (absence) seizure	7	0.0116086	2	0.00772201	0	0	5	0.0170648			nervous
HP:0002197	Generalized-onset seizure	7	0.0116086	5	0.019305	1	0.0196078	1	0.00341297			nervous
HP:0007165	Periventricular heterotopia	7	0.0116086	4	0.015444	2	0.0392157	1	0.00341297			nervous
HP:0000268	Dolichocephaly	6	0.00995025	3	0.011583	0	0	3	0.0102389			head or neck	musculoskeletal
HP:0001831	Short toe	6	0.00995025	4	0.015444	1	0.0196078	1	0.00341297			limbs	musculoskeletal
HP:0004692	4-5 toe syndactyly	6	0.00995025	5	0.019305	0	0	1	0.00341297			limbs	musculoskeletal
HP:0100490	Camptodactyly of finger	6	0.00995025	2	0.00772201	1	0.0196078	3	0.0102389			limbs	musculoskeletal
HP:0006610	Wide intermamillary distance	6	0.00995025	3	0.011583	1	0.0196078	2	0.00682594			breast
HP:0001636	Tetralogy of Fallot	6	0.00995025	2	0.00772201	0	0	4	0.0136519			cardiovasucular
HP:0002566	Intestinal malrotation	6	0.00995025	4	0.015444	0	0	2	0.00682594			digestive
HP:0002575	Tracheoesophageal fistula	6	0.00995025	1	0.003861	1	0.0196078	4	0.0136519			digestive
HP:0008591	Congenital conductive hearing impairment	6	0.00995025	1	0.003861	1	0.0196078	4	0.0136519			ear
HP:0010722	Asymmetry of the ears	6	0.00995025	4	0.015444	0	0	2	0.00682594			ear
HP:0000508	Ptosis	6	0.00995025	3	0.011583	1	0.0196078	2	0.00682594			eye
HP:0000518	Cataract	6	0.00995025	4	0.015444	0	0	2	0.00682594			eye
HP:0000054	Micropenis	6	0.00995025	3	0.011583	0	0	3	0.0102389			genitourinary
HP:0008689	Bilateral cryptorchidism	6	0.00995025	2	0.00772201	1	0.0196078	3	0.0102389			genitourinary
HP:0007714	Downslanted palpebral fissures	6	0.00995025	3	0.011583	0	0	3	0.0102389			head or neck
HP:0000153	Abnormality of the mouth	6	0.00995025	3	0.011583	0	0	3	0.0102389			head or neck
HP:0000220	Velopharyngeal insufficiency	6	0.00995025	3	0.011583	1	0.0196078	2	0.00682594			head or neck
HP:0000348	High forehead	6	0.00995025	2	0.00772201	1	0.0196078	3	0.0102389			head or neck
HP:0200007	Abnormal size of the palpebral fissures	6	0.00995025	3	0.011583	0	0	3	0.0102389			head or neck
HP:0001776	Bilateral talipes equinovarus	6	0.00995025	0	0	0	0	6	0.0204778			limbs
HP:0001385	Hip dysplasia	6	0.00995025	3	0.011583	0	0	3	0.0102389			musculoskeletal
HP:0002943	Thoracic scoliosis	6	0.00995025	5	0.019305	0	0	1	0.00341297			musculoskeletal
HP:0008467	Thoracic hemivertebrae	6	0.00995025	1	0.003861	0	0	5	0.0170648			musculoskeletal
HP:0008935	Generalized neonatal hypotonia	6	0.00995025	2	0.00772201	0	0	4	0.0136519			musculoskeletal
HP:0000708	Behavioral abnormality	6	0.00995025	2	0.00772201	1	0.0196078	3	0.0102389			nervous
HP:0001274	Agenesis of corpus callosum	6	0.00995025	4	0.015444	0	0	2	0.00682594			nervous
HP:0100023	Recurrent hand flapping	6	0.00995025	6	0.023166	0	0	0	0			nervous
HP:0001562	Oligohydramnios	6	0.00995025	4	0.015444	0	0	2	0.00682594			prenatal or birth
HP:0008905	Rhizomelia	5	0.00829187	2	0.00772201	0	0	3	0.0102389			limbs	musculoskeletal	growth
HP:0010628	Facial palsy	5	0.00829187	2	0.00772201	1	0.0196078	2	0.00682594			head or neck	musculoskeletal	nervous
HP:0011451	Primary microcephaly	5	0.00829187	2	0.00772201	1	0.0196078	2	0.00682594			head or neck	musculoskeletal	nervous
HP:0002099	Asthma	5	0.00829187	2	0.00772201	1	0.0196078	2	0.00682594			respiratory	immune
HP:0009890	High anterior hairline	5	0.00829187	1	0.003861	1	0.0196078	3	0.0102389			head or neck	integument
HP:0010490	Abnormality of the palmar creases	5	0.00829187	3	0.011583	0	0	2	0.00682594			limbs	integument
HP:0001156	Brachydactyly	5	0.00829187	3	0.011583	0	0	2	0.00682594			limbs	musculoskeletal
HP:0001838	Rocker bottom foot	5	0.00829187	2	0.00772201	0	0	3	0.0102389			limbs	musculoskeletal
HP:0004279	Short palm	5	0.00829187	4	0.015444	1	0.0196078	0	0			limbs	musculoskeletal
HP:0002015	Dysphagia	5	0.00829187	3	0.011583	0	0	2	0.00682594			digestive	nervous
HP:0000609	Optic nerve hypoplasia	5	0.00829187	3	0.011583	0	0	2	0.00682594			eye	nervous
HP:0002205	Recurrent respiratory infections	5	0.00829187	3	0.011583	1	0.0196078	1	0.00341297			immune	respiratory
HP:0001647	Bicuspid aortic valve	5	0.00829187	2	0.00772201	0	0	3	0.0102389			cardiovasucular
HP:0001680	Coarctation of aorta	5	0.00829187	3	0.011583	0	0	2	0.00682594			cardiovasucular
HP:0000363	Abnormal earlobe morphology	5	0.00829187	0	0	0	0	5	0.0170648			ear
HP:0000821	Hypothyroidism	5	0.00829187	3	0.011583	0	0	2	0.00682594			endocrine
HP:0000639	Nystagmus	5	0.00829187	3	0.011583	0	0	2	0.00682594			eye
HP:0007633	Bilateral microphthalmos	5	0.00829187	1	0.003861	1	0.0196078	3	0.0102389			eye
HP:0011003	High myopia	5	0.00829187	2	0.00772201	1	0.0196078	2	0.00682594			eye
HP:0000076	Vesicoureteral reflux	5	0.00829187	3	0.011583	0	0	2	0.00682594			genitourinary
HP:0000085	Horseshoe kidney	5	0.00829187	3	0.011583	0	0	2	0.00682594			genitourinary
HP:0000122	Unilateral renal agenesis	5	0.00829187	2	0.00772201	0	0	3	0.0102389			genitourinary
HP:0000126	Hydronephrosis	5	0.00829187	0	0	1	0.0196078	4	0.0136519			genitourinary
HP:0001520	Large for gestational age	5	0.00829187	0	0	1	0.0196078	4	0.0136519			growth
HP:0001956	Truncal obesity	5	0.00829187	4	0.015444	1	0.0196078	0	0			growth
HP:0006307	Hypoplasia of teeth	5	0.00829187	5	0.019305	0	0	0	0			head or neck
HP:0007930	Prominent epicanthal folds	5	0.00829187	3	0.011583	0	0	2	0.00682594			head or neck
HP:0000276	Long face	5	0.00829187	1	0.003861	1	0.0196078	3	0.0102389			head or neck
HP:0000414	Bulbous nose	5	0.00829187	3	0.011583	0	0	2	0.00682594			head or neck
HP:0000460	Narrow nose	5	0.00829187	2	0.00772201	1	0.0196078	2	0.00682594			head or neck
HP:0009765	Low hanging columella	5	0.00829187	2	0.00772201	2	0.0392157	1	0.00341297			head or neck
HP:0001814	Deep-set nails	5	0.00829187	2	0.00772201	0	0	3	0.0102389			integument
HP:0010609	Skin tags	5	0.00829187	3	0.011583	0	0	2	0.00682594			integument
HP:0001174	Broad palm	5	0.00829187	2	0.00772201	0	0	3	0.0102389			limbs
HP:0002751	Kyphoscoliosis	5	0.00829187	4	0.015444	0	0	1	0.00341297			musculoskeletal
HP:0002942	Thoracic kyphosis	5	0.00829187	4	0.015444	0	0	1	0.00341297			musculoskeletal
HP:0000238	Hydrocephalus	5	0.00829187	1	0.003861	2	0.0392157	2	0.00682594			nervous
HP:0000735	Impaired social interactions	5	0.00829187	1	0.003861	1	0.0196078	3	0.0102389			nervous
HP:0001611	Nasal speech	5	0.00829187	3	0.011583	0	0	2	0.00682594			voice
HP:0001305	Dandy-Walker malformation	4	0.0066335	2	0.00772201	0	0	2	0.00682594			head or neck	musculoskeletal	nervous
HP:0005484	Secondary microcephaly	4	0.0066335	4	0.015444	0	0	0	0			head or neck	musculoskeletal	nervous
HP:0000389	Chronic otitis media	4	0.0066335	0	0	1	0.0196078	3	0.0102389			ear	immune
HP:0000294	Low anterior hairline	4	0.0066335	2	0.00772201	2	0.0392157	0	0			head or neck	integument
HP:0001363	Craniosynostosis	4	0.0066335	0	0	0	0	4	0.0136519			head or neck	musculoskeletal
HP:0001162	Postaxial hand polydactyly	4	0.0066335	1	0.003861	1	0.0196078	2	0.00682594			limbs	musculoskeletal
HP:0001500	Broad finger	4	0.0066335	4	0.015444	0	0	0	0			limbs	musculoskeletal
HP:0001852	Sandal gap	4	0.0066335	3	0.011583	0	0	1	0.00341297			limbs	musculoskeletal
HP:0005709	2-3 toe cutaneous syndactyly	4	0.0066335	2	0.00772201	1	0.0196078	1	0.00341297			limbs	musculoskeletal
HP:0006380	Knee flexion contracture	4	0.0066335	0	0	0	0	4	0.0136519			limbs	musculoskeletal
HP:0010554	Cutaneous finger syndactyly	4	0.0066335	2	0.00772201	1	0.0196078	1	0.00341297			limbs	musculoskeletal
HP:0001028	Hemangioma	4	0.0066335	2	0.00772201	0	0	2	0.00682594			cardiovasucular	neoplasm
HP:0001650	Aortic valve stenosis	4	0.0066335	2	0.00772201	0	0	2	0.00682594			cardiovasucular
HP:0001655	Patent foramen ovale	4	0.0066335	3	0.011583	0	0	1	0.00341297			cardiovasucular
HP:0011649	Patent ductus arteriosus after premature birth	4	0.0066335	2	0.00772201	0	0	2	0.00682594			cardiovasucular
HP:0000356	Abnormality of the outer ear	4	0.0066335	1	0.003861	0	0	3	0.0102389			ear
HP:0000396	Overfolded helix	4	0.0066335	2	0.00772201	0	0	2	0.00682594			ear
HP:0008544	Abnormally folded helix	4	0.0066335	3	0.011583	1	0.0196078	0	0			ear
HP:0009748	Large earlobe	4	0.0066335	3	0.011583	0	0	1	0.00341297			ear
HP:0000505	Visual impairment	4	0.0066335	3	0.011583	0	0	1	0.00341297			eye
HP:0000592	Blue sclerae	4	0.0066335	2	0.00772201	0	0	2	0.00682594			eye
HP:0009921	Duane anomaly	4	0.0066335	1	0.003861	0	0	3	0.0102389			eye
HP:0000075	Renal duplication	4	0.0066335	1	0.003861	0	0	3	0.0102389			genitourinary
HP:0000089	Renal hypoplasia	4	0.0066335	1	0.003861	0	0	3	0.0102389			genitourinary
HP:0010946	Dilatation of the renal pelvis	4	0.0066335	2	0.00772201	0	0	2	0.00682594			genitourinary
HP:0001548	Overgrowth	4	0.0066335	2	0.00772201	0	0	2	0.00682594			growth
HP:0008873	Disproportionate short-limb short stature	4	0.0066335	1	0.003861	0	0	3	0.0102389			growth
HP:0000098	Tall stature	4	0.0066335	3	0.011583	0	0	1	0.00341297			growth
HP:0000441	Anteverted nares	4	0.0066335	2	0.00772201	0	0	2	0.00682594			head or neck
HP:0000157	Abnormality of the tongue	4	0.0066335	0	0	0	0	4	0.0136519			head or neck
HP:0000179	Thick lower lip vermilion	4	0.0066335	2	0.00772201	0	0	2	0.00682594			head or neck
HP:0000307	Pointed chin	4	0.0066335	3	0.011583	0	0	1	0.00341297			head or neck
HP:0000325	Triangular face	4	0.0066335	1	0.003861	1	0.0196078	2	0.00682594			head or neck
HP:0000422	Abnormal nasal bridge morphology	4	0.0066335	1	0.003861	0	0	3	0.0102389			head or neck
HP:0000670	Carious teeth	4	0.0066335	2	0.00772201	1	0.0196078	1	0.00341297			head or neck
HP:0000691	Microdontia	4	0.0066335	1	0.003861	0	0	3	0.0102389			head or neck
HP:0000692	Tooth malposition	4	0.0066335	3	0.011583	0	0	1	0.00341297			head or neck
HP:0000695	Natal tooth	4	0.0066335	0	0	0	0	4	0.0136519			head or neck
HP:0002002	Deep philtrum	4	0.0066335	2	0.00772201	0	0	2	0.00682594			head or neck
HP:0000768	Pectus carinatum	4	0.0066335	3	0.011583	0	0	1	0.00341297			musculoskeletal
HP:0000774	Narrow chest	4	0.0066335	1	0.003861	0	0	3	0.0102389			musculoskeletal
HP:0000902	Rib fusion	4	0.0066335	2	0.00772201	0	0	2	0.00682594			musculoskeletal
HP:0002938	Lumbar hyperlordosis	4	0.0066335	1	0.003861	0	0	3	0.0102389			musculoskeletal
HP:0008936	Axial hypotonia	4	0.0066335	4	0.015444	0	0	0	0			musculoskeletal
HP:0002319	Hypoplasia of the corpus callosum	4	0.0066335	4	0.015444	0	0	0	0			nervous
HP:0000707	Abnormality of the nervous system	4	0.0066335	1	0.003861	0	0	3	0.0102389			nervous
HP:0000752	Hyperactivity	4	0.0066335	0	0	1	0.0196078	3	0.0102389			nervous
HP:0001321	Cerebellar hypoplasia	4	0.0066335	3	0.011583	1	0.0196078	0	0			nervous
HP:0002059	Cerebral atrophy	4	0.0066335	3	0.011583	0	0	1	0.00341297			nervous
HP:0002136	Broad-based gait	4	0.0066335	4	0.015444	0	0	0	0			nervous
HP:0002269	Abnormality of neuronal migration	4	0.0066335	2	0.00772201	1	0.0196078	1	0.00341297			nervous
HP:0002376	Developmental regression	4	0.0066335	4	0.015444	0	0	0	0			nervous
HP:0006979	Sleep-wake cycle disturbance	4	0.0066335	4	0.015444	0	0	0	0			nervous
HP:0007370	Aplasia/Hypoplasia of the corpus callosum	4	0.0066335	2	0.00772201	0	0	2	0.00682594			nervous
HP:0100851	Abnormal emotion/affect behavior	4	0.0066335	2	0.00772201	0	0	2	0.00682594			nervous
HP:0001197	Abnormality of prenatal development or birth	4	0.0066335	2	0.00772201	0	0	2	0.00682594			prenatal or birth
HP:0002089	Pulmonary hypoplasia	4	0.0066335	0	0	0	0	4	0.0136519			respiratory
HP:0002779	Tracheomalacia	4	0.0066335	2	0.00772201	0	0	2	0.00682594			respiratory
HP:0005483	Abnormal epiglottis morphology	4	0.0066335	3	0.011583	0	0	1	0.00341297			respiratory
HP:0008751	Laryngeal cleft	4	0.0066335	0	0	1	0.0196078	3	0.0102389			respiratory
HP:0006889	Intellectual disability, borderline	3	0.00497512	2	0.00772201	0	0	1	0.00341297		ID	nervous
HP:0002187	Intellectual disability, profound	3	0.00497512	0	0	1	0.0196078	2	0.00682594		ID	nervous
HP:0000978	Bruising susceptibility	3	0.00497512	0	0	3	0.0588235	0	0			blood	cardiovasucular	integument
HP:0000253	Progressive microcephaly	3	0.00497512	3	0.011583	0	0	0	0			head or neck	musculoskeletal	nervous
HP:0010880	Increased nuchal translucency	3	0.00497512	1	0.003861	0	0	2	0.00682594			head or neck	metabolism	prenatal or birth
HP:0100559	Lower limb asymmetry	3	0.00497512	2	0.00772201	0	0	1	0.00341297			limbs	growth
HP:0000403	Recurrent otitis media	3	0.00497512	0	0	0	0	3	0.0102389			ear	immune
HP:0002783	Recurrent lower respiratory tract infections	3	0.00497512	1	0.003861	1	0.0196078	1	0.00341297			respiratory	immune
HP:0000349	Widow's peak	3	0.00497512	1	0.003861	0	0	2	0.00682594			head or neck	integument
HP:0100277	Periauricular skin pits	3	0.00497512	3	0.011583	0	0	0	0			head or neck	integument
HP:0001869	Deep plantar creases	3	0.00497512	0	0	1	0.0196078	2	0.00682594			limbs	integument
HP:0002984	Hypoplasia of the radius	3	0.00497512	0	0	0	0	3	0.0102389			musculoskeletal	limbs
HP:0000158	Macroglossia	3	0.00497512	1	0.003861	0	0	2	0.00682594			head or neck	musculoskeletal
HP:0000682	Abnormal dental enamel morphology	3	0.00497512	1	0.003861	0	0	2	0.00682594			head or neck	musculoskeletal
HP:0001476	Delayed closure of the anterior fontanelle	3	0.00497512	0	0	0	0	3	0.0102389			head or neck	musculoskeletal
HP:0011327	Posterior plagiocephaly	3	0.00497512	2	0.00772201	0	0	1	0.00341297			head or neck	musculoskeletal
HP:0001177	Preaxial hand polydactyly	3	0.00497512	1	0.003861	0	0	2	0.00682594			limbs	musculoskeletal
HP:0001770	Toe syndactyly	3	0.00497512	0	0	0	0	3	0.0102389			limbs	musculoskeletal
HP:0001840	Metatarsus adductus	3	0.00497512	0	0	1	0.0196078	2	0.00682594			limbs	musculoskeletal
HP:0001847	Long hallux	3	0.00497512	1	0.003861	0	0	2	0.00682594			limbs	musculoskeletal
HP:0002813	Abnormality of limb bone morphology	3	0.00497512	2	0.00772201	0	0	1	0.00341297			limbs	musculoskeletal
HP:0002827	Hip dislocation	3	0.00497512	2	0.00772201	0	0	1	0.00341297			limbs	musculoskeletal
HP:0005768	2-4 toe cutaneous syndactyly	3	0.00497512	2	0.00772201	0	0	1	0.00341297			limbs	musculoskeletal
HP:0006136	Bilateral postaxial polydactyly	3	0.00497512	1	0.003861	0	0	2	0.00682594			limbs	musculoskeletal
HP:0009319	Joint contracture of the 3rd finger	3	0.00497512	2	0.00772201	0	0	1	0.00341297			limbs	musculoskeletal
HP:0009473	Joint contracture of the hand	3	0.00497512	1	0.003861	2	0.0392157	0	0			limbs	musculoskeletal
HP:0009601	Aplasia/Hypoplasia of the thumb	3	0.00497512	1	0.003861	0	0	2	0.00682594			limbs	musculoskeletal
HP:0010109	Short hallux	3	0.00497512	3	0.011583	0	0	0	0			limbs	musculoskeletal
HP:0001283	Bulbar palsy	3	0.00497512	1	0.003861	0	0	2	0.00682594			nervous	musculoskeletal
HP:0002251	Aganglionic megacolon	3	0.00497512	0	0	1	0.0196078	2	0.00682594			digestive	nervous
HP:0000824	Decreased response to growth hormone stimulation test	3	0.00497512	1	0.003861	0	0	2	0.00682594			endocrine	nervous
HP:0010952	Mild fetal ventriculomegaly	3	0.00497512	0	0	0	0	3	0.0102389			prenatal or birth	nervous
HP:0002870	Obstructive sleep apnea	3	0.00497512	2	0.00772201	0	0	1	0.00341297			nervous	respiratory
HP:0001604	Vocal cord paresis	3	0.00497512	2	0.00772201	0	0	1	0.00341297			nervous	voice
HP:0002558	Supernumerary nipple	3	0.00497512	2	0.00772201	0	0	1	0.00341297			breast
HP:0002564	Malformation of the heart and great vessels	3	0.00497512	1	0.003861	0	0	2	0.00682594			cardiovasucular
HP:0001627	Abnormal heart morphology	3	0.00497512	1	0.003861	0	0	2	0.00682594			cardiovasucular
HP:0001651	Dextrocardia	3	0.00497512	0	0	0	0	3	0.0102389			cardiovasucular
HP:0001653	Mitral regurgitation	3	0.00497512	2	0.00772201	0	0	1	0.00341297			cardiovasucular
HP:0001682	Subvalvular aortic stenosis	3	0.00497512	2	0.00772201	0	0	1	0.00341297			cardiovasucular
HP:0001719	Double outlet right ventricle	3	0.00497512	1	0.003861	0	0	2	0.00682594			cardiovasucular
HP:0012020	Right aortic arch	3	0.00497512	1	0.003861	0	0	2	0.00682594			cardiovasucular
HP:0000401	Macrotia	3	0.00497512	0	0	0	0	3	0.0102389			ear
HP:0008523	Posterior helix pit	3	0.00497512	0	0	0	0	3	0.0102389			ear
HP:0007808	Bilateral retinal coloboma	3	0.00497512	0	0	1	0.0196078	2	0.00682594			eye
HP:0000480	Retinal coloboma	3	0.00497512	1	0.003861	1	0.0196078	1	0.00341297			eye
HP:0000519	Developmental cataract	3	0.00497512	1	0.003861	0	0	2	0.00682594			eye
HP:0001090	Abnormally large globe	3	0.00497512	2	0.00772201	0	0	1	0.00341297			eye
HP:0001141	Severely reduced visual acuity	3	0.00497512	1	0.003861	1	0.0196078	1	0.00341297			eye
HP:0000077	Abnormality of the kidney	3	0.00497512	1	0.003861	0	0	2	0.00682594			genitourinary
HP:0000086	Ectopic kidney	3	0.00497512	1	0.003861	0	0	2	0.00682594			genitourinary
HP:0000104	Renal agenesis	3	0.00497512	0	0	0	0	3	0.0102389			genitourinary
HP:0000808	Penoscrotal hypospadias	3	0.00497512	0	0	0	0	3	0.0102389			genitourinary
HP:0008743	Coronal hypospadias	3	0.00497512	0	0	1	0.0196078	2	0.00682594			genitourinary
HP:0001518	Small for gestational age	3	0.00497512	1	0.003861	0	0	2	0.00682594			growth
HP:0001533	Slender build	3	0.00497512	1	0.003861	0	0	2	0.00682594			growth
HP:0008897	Postnatal growth retardation	3	0.00497512	2	0.00772201	0	0	1	0.00341297			growth
HP:0100555	Asymmetric growth	3	0.00497512	2	0.00772201	0	0	1	0.00341297			growth
HP:0003502	Mild short stature	3	0.00497512	1	0.003861	0	0	2	0.00682594			growth
HP:0000162	Glossoptosis	3	0.00497512	0	0	1	0.0196078	2	0.00682594			head or neck
HP:0000164	Abnormality of the dentition	3	0.00497512	3	0.011583	0	0	0	0			head or neck
HP:0000171	Microglossia	3	0.00497512	1	0.003861	0	0	2	0.00682594			head or neck
HP:0000191	Accessory oral frenulum	3	0.00497512	0	0	0	0	3	0.0102389			head or neck
HP:0000215	Thick upper lip vermilion	3	0.00497512	2	0.00772201	0	0	1	0.00341297			head or neck
HP:0000475	Broad neck	3	0.00497512	0	0	0	0	3	0.0102389			head or neck
HP:0000687	Widely spaced teeth	3	0.00497512	2	0.00772201	0	0	1	0.00341297			head or neck
HP:0000696	Delayed eruption of permanent teeth	3	0.00497512	1	0.003861	0	0	2	0.00682594			head or neck
HP:0004502	Bilateral choanal atresia	3	0.00497512	1	0.003861	0	0	2	0.00682594			head or neck
HP:0002719	Recurrent infections	3	0.00497512	2	0.00772201	0	0	1	0.00341297			immune
HP:0000958	Dry skin	3	0.00497512	0	0	0	0	3	0.0102389			integument
HP:0001795	Hyperconvex nail	3	0.00497512	2	0.00772201	0	0	1	0.00341297			integument
HP:0001800	Hypoplastic toenails	3	0.00497512	1	0.003861	0	0	2	0.00682594			integument
HP:0003764	Nevus	3	0.00497512	2	0.00772201	0	0	1	0.00341297			integument
HP:0007535	Hypopigmented streaks	3	0.00497512	3	0.011583	0	0	0	0			integument
HP:0008070	Sparse hair	3	0.00497512	1	0.003861	0	0	2	0.00682594			integument
HP:0010781	Skin dimple	3	0.00497512	1	0.003861	0	0	2	0.00682594			integument
HP:0001188	Hand clenching	3	0.00497512	2	0.00772201	0	0	1	0.00341297			limbs
HP:0001769	Broad foot	3	0.00497512	2	0.00772201	0	0	1	0.00341297			limbs
HP:0011398	Hypotonia	3	0.00497512	2	0.00772201	0	0	1	0.00341297			musculoskeletal
HP:0000924	Abnormality of the skeletal system	3	0.00497512	3	0.011583	0	0	0	0			musculoskeletal
HP:0001324	Muscle weakness	3	0.00497512	0	0	0	0	3	0.0102389			musculoskeletal
HP:0001371	Flexion contracture	3	0.00497512	1	0.003861	0	0	2	0.00682594			musculoskeletal
HP:0002652	Skeletal dysplasia	3	0.00497512	1	0.003861	0	0	2	0.00682594			musculoskeletal
HP:0008947	Infantile muscular hypotonia	3	0.00497512	1	0.003861	0	0	2	0.00682594			musculoskeletal
HP:0000712	Emotional lability	3	0.00497512	1	0.003861	0	0	2	0.00682594			nervous
HP:0000733	Motor stereotypy	3	0.00497512	2	0.00772201	0	0	1	0.00341297			nervous
HP:0001334	Communicating hydrocephalus	3	0.00497512	3	0.011583	0	0	0	0			nervous
HP:0002079	Hypoplasia of the corpus callosum	3	0.00497512	2	0.00772201	0	0	1	0.00341297			nervous
HP:0002123	Generalized myoclonic seizure	3	0.00497512	1	0.003861	0	0	2	0.00682594			nervous
HP:0002126	Polymicrogyria	3	0.00497512	3	0.011583	0	0	0	0			nervous
HP:0002373	Febrile seizure (within the age range of 3 months to 6 years)	3	0.00497512	2	0.00772201	0	0	1	0.00341297			nervous
HP:0002410	Aqueductal stenosis	3	0.00497512	0	0	0	0	3	0.0102389			nervous
HP:0002465	Poor speech	3	0.00497512	1	0.003861	0	0	2	0.00682594			nervous
HP:0002591	Polyphagia	3	0.00497512	3	0.011583	0	0	0	0			nervous
HP:0003763	Bruxism	3	0.00497512	2	0.00772201	1	0.0196078	0	0			nervous
HP:0006919	Abnormal aggressive, impulsive or violent behavior	3	0.00497512	2	0.00772201	0	0	1	0.00341297			nervous
HP:0006970	Periventricular leukomalacia	3	0.00497512	1	0.003861	1	0.0196078	1	0.00341297			nervous
HP:0001622	Premature birth	3	0.00497512	1	0.003861	1	0.0196078	1	0.00341297			prenatal or birth
HP:0002880	Respiratory difficulties	3	0.00497512	1	0.003861	0	0	2	0.00682594			respiratory
HP:0002643	Neonatal respiratory distress	3	0.00497512	0	0	1	0.0196078	2	0.00682594			respiratory
HP:0004991	Rhizomelic arm shortening	2	0.00331675	0	0	1	0.0196078	1	0.00341297			limbs	musculoskeletal	growth
HP:0005026	Mesomelic/rhizomelic limb shortening	2	0.00331675	2	0.00772201	0	0	0	0			limbs	musculoskeletal	growth
HP:0001746	Asplenia	2	0.00331675	0	0	0	0	2	0.00682594			cardiovasucular	digestive	immune
HP:0000996	Facial capillary hemangioma	2	0.00331675	1	0.003861	0	0	1	0.00341297			head or neck	cardiovasucular	neoplasm
HP:0002170	Intracranial hemorrhage	2	0.00331675	0	0	0	0	2	0.00682594			blood	cardiovasucular	nervous
HP:0001140	Limbal dermoid	2	0.00331675	0	0	0	0	2	0.00682594			head or neck	eye
HP:0000388	Otitis media	2	0.00331675	0	0	1	0.0196078	1	0.00341297			ear	immune
HP:0000535	Sparse and thin eyebrow	2	0.00331675	1	0.003861	0	0	1	0.00341297			head or neck	integument
HP:0000574	Thick eyebrow	2	0.00331675	2	0.00772201	0	0	0	0			head or neck	integument
HP:0002223	Absent eyebrow	2	0.00331675	1	0.003861	0	0	1	0.00341297			head or neck	integument
HP:0005338	Sparse lateral eyebrow	2	0.00331675	2	0.00772201	0	0	0	0			head or neck	integument
HP:0011335	Frontal hirsutism	2	0.00331675	2	0.00772201	0	0	0	0			head or neck	integument
HP:0002982	Tibial bowing	2	0.00331675	0	0	1	0.0196078	1	0.00341297			musculoskeletal	limbs
HP:0003042	Elbow dislocation	2	0.00331675	1	0.003861	0	0	1	0.00341297			musculoskeletal	limbs
HP:0000239	Large fontanelles	2	0.00331675	1	0.003861	0	0	1	0.00341297			head or neck	musculoskeletal
HP:0000277	Abnormal mandible morphology	2	0.00331675	2	0.00772201	0	0	0	0			head or neck	musculoskeletal
HP:0000308	Microretrognathia	2	0.00331675	1	0.003861	0	0	1	0.00341297			head or neck	musculoskeletal
HP:0004440	Coronal craniosynostosis	2	0.00331675	1	0.003861	0	0	1	0.00341297			head or neck	musculoskeletal
HP:0004442	Sagittal craniosynostosis	2	0.00331675	1	0.003861	0	0	1	0.00341297			head or neck	musculoskeletal
HP:0004481	Progressive macrocephaly	2	0.00331675	2	0.00772201	0	0	0	0			head or neck	musculoskeletal
HP:0005988	Congenital muscular torticollis	2	0.00331675	0	0	0	0	2	0.00682594			head or neck	musculoskeletal
HP:0001233	2-3 finger syndactyly	2	0.00331675	0	0	0	0	2	0.00682594			limbs	musculoskeletal
HP:0001377	Limited elbow extension	2	0.00331675	1	0.003861	0	0	1	0.00341297			limbs	musculoskeletal
HP:0001863	Toe clinodactyly	2	0.00331675	2	0.00772201	0	0	0	0			limbs	musculoskeletal
HP:0001864	Clinodactyly of the 5th toe	2	0.00331675	1	0.003861	0	0	1	0.00341297			limbs	musculoskeletal
HP:0001991	Aplasia/Hypoplasia of toe	2	0.00331675	2	0.00772201	0	0	0	0			limbs	musculoskeletal
HP:0003097	Short femur	2	0.00331675	0	0	0	0	2	0.00682594			limbs	musculoskeletal
HP:0004220	Short middle phalanx of the 5th finger	2	0.00331675	0	0	0	0	2	0.00682594			limbs	musculoskeletal
HP:0005617	Bilateral camptodactyly	2	0.00331675	2	0.00772201	0	0	0	0			limbs	musculoskeletal
HP:0005643	Short 3rd toe	2	0.00331675	2	0.00772201	0	0	0	0			limbs	musculoskeletal
HP:0006094	Finger joint hypermobility	2	0.00331675	0	0	1	0.0196078	1	0.00341297			limbs	musculoskeletal
HP:0008780	Congenital bilateral hip dislocation	2	0.00331675	0	0	1	0.0196078	1	0.00341297			limbs	musculoskeletal
HP:0009183	Joint contracture of the 5th finger	2	0.00331675	1	0.003861	0	0	1	0.00341297			limbs	musculoskeletal
HP:0009193	Pseudoepiphyses of the metacarpals	2	0.00331675	1	0.003861	0	0	1	0.00341297			limbs	musculoskeletal
HP:0009237	Short 5th finger	2	0.00331675	2	0.00772201	0	0	0	0			limbs	musculoskeletal
HP:0009381	Short finger	2	0.00331675	2	0.00772201	0	0	0	0			limbs	musculoskeletal
HP:0009623	Proximal placement of thumb	2	0.00331675	1	0.003861	0	0	1	0.00341297			limbs	musculoskeletal
HP:0010049	Short metacarpal	2	0.00331675	1	0.003861	0	0	1	0.00341297			limbs	musculoskeletal
HP:0011927	Short digit	2	0.00331675	0	0	1	0.0196078	1	0.00341297			limbs	musculoskeletal
HP:0000474	Thickened nuchal skin fold	2	0.00331675	1	0.003861	0	0	1	0.00341297			head or neck	prenatal or birth
HP:0004930	Abnormality of the pulmonary vasculature	2	0.00331675	2	0.00772201	0	0	0	0			cardiovasucular	respiratory
HP:0004969	Peripheral pulmonary artery stenosis	2	0.00331675	0	0	0	0	2	0.00682594			cardiovasucular	respiratory
HP:0005160	Total anomalous pulmonary venous return	2	0.00331675	2	0.00772201	0	0	0	0			cardiovasucular	respiratory
HP:0010535	Sleep apnea	2	0.00331675	1	0.003861	0	0	1	0.00341297			nervous	respiratory
HP:0000771	Gynecomastia	2	0.00331675	2	0.00772201	0	0	0	0			breast
HP:0002557	Hypoplastic nipples	2	0.00331675	0	0	0	0	2	0.00682594			breast
HP:0001724	Aortic dilatation	2	0.00331675	0	0	0	0	2	0.00682594			cardiovasucular
HP:0005111	Dilatation of the ascending aorta	2	0.00331675	0	0	0	0	2	0.00682594			cardiovasucular
HP:0000822	Hypertension	2	0.00331675	1	0.003861	0	0	1	0.00341297			cardiovasucular
HP:0001633	Abnormal mitral valve morphology	2	0.00331675	0	0	1	0.0196078	1	0.00341297			cardiovasucular
HP:0001659	Aortic regurgitation	2	0.00331675	0	0	0	0	2	0.00682594			cardiovasucular
HP:0002627	Right aortic arch with mirror image branching	2	0.00331675	0	0	0	0	2	0.00682594			cardiovasucular
HP:0004383	Hypoplastic left heart	2	0.00331675	1	0.003861	0	0	1	0.00341297			cardiovasucular
HP:0010438	Abnormal ventricular septum morphology	2	0.00331675	1	0.003861	0	0	1	0.00341297			cardiovasucular
HP:0011623	Muscular ventricular septal defect	2	0.00331675	0	0	0	0	2	0.00682594			cardiovasucular
HP:0011648	Patent ductus arteriosus after birth at term	2	0.00331675	1	0.003861	0	0	1	0.00341297			cardiovasucular
HP:0011682	Perimembranous ventricular septal defect	2	0.00331675	1	0.003861	0	0	1	0.00341297			cardiovasucular
HP:0002021	Pyloric stenosis	2	0.00331675	1	0.003861	0	0	1	0.00341297			digestive
HP:0002025	Anal stenosis	2	0.00331675	0	0	0	0	2	0.00682594			digestive
HP:0002032	Esophageal atresia	2	0.00331675	0	0	0	0	2	0.00682594			digestive
HP:0002247	Duodenal atresia	2	0.00331675	1	0.003861	0	0	1	0.00341297			digestive
HP:0002572	Episodic vomiting	2	0.00331675	1	0.003861	1	0.0196078	0	0			digestive
HP:0004378	Abnormality of the anus	2	0.00331675	0	0	0	0	2	0.00682594			digestive
HP:0000399	Prelingual sensorineural hearing impairment	2	0.00331675	2	0.00772201	0	0	0	0			ear
HP:0000410	Mixed hearing impairment	2	0.00331675	0	0	1	0.0196078	1	0.00341297			ear
HP:0000413	Atresia of the external auditory canal	2	0.00331675	1	0.003861	1	0.0196078	0	0			ear
HP:0004453	Overfolding of the superior helices	2	0.00331675	1	0.003861	0	0	1	0.00341297			ear
HP:0008527	Congenital sensorineural hearing impairment	2	0.00331675	2	0.00772201	0	0	0	0			ear
HP:0008625	Severe sensorineural hearing impairment	2	0.00331675	1	0.003861	0	0	1	0.00341297			ear
HP:0008772	Aplasia/Hypoplasia of the external ear	2	0.00331675	1	0.003861	0	0	1	0.00341297			ear
HP:0009894	Thickened ears	2	0.00331675	1	0.003861	0	0	1	0.00341297			ear
HP:0009900	Unilateral deafness	2	0.00331675	1	0.003861	0	0	1	0.00341297			ear
HP:0009908	Anterior creases of earlobe	2	0.00331675	0	0	0	0	2	0.00682594			ear
HP:0009909	Uplifted earlobe	2	0.00331675	0	0	0	0	2	0.00682594			ear
HP:0011039	Abnormal helix morphology	2	0.00331675	0	0	0	0	2	0.00682594			ear
HP:0011474	Childhood onset sensorineural hearing impairment	2	0.00331675	0	0	0	0	2	0.00682594			ear
HP:0011476	Profound sensorineural hearing impairment	2	0.00331675	1	0.003861	1	0.0196078	0	0			ear
HP:0000826	Precocious puberty	2	0.00331675	1	0.003861	1	0.0196078	0	0			endocrine
HP:0000834	Abnormality of the adrenal glands	2	0.00331675	1	0.003861	0	0	1	0.00341297			endocrine
HP:0000851	Congenital hypothyroidism	2	0.00331675	0	0	0	0	2	0.00682594			endocrine
HP:0000873	Diabetes insipidus	2	0.00331675	1	0.003861	0	0	1	0.00341297			endocrine
HP:0100000	Early onset of sexual maturation	2	0.00331675	2	0.00772201	0	0	0	0			endocrine
HP:0000611	Chorioretinal coloboma	2	0.00331675	1	0.003861	0	0	1	0.00341297			eye
HP:0007758	Congenital visual impairment	2	0.00331675	2	0.00772201	0	0	0	0			eye
HP:0008033	Exotropia	2	0.00331675	2	0.00772201	0	0	0	0			eye
HP:0000478	Abnormality of the eye	2	0.00331675	2	0.00772201	0	0	0	0			eye
HP:0000479	Abnormal retinal morphology	2	0.00331675	1	0.003861	0	0	1	0.00341297			eye
HP:0000496	Abnormality of eye movement	2	0.00331675	2	0.00772201	0	0	0	0			eye
HP:0000504	Abnormality of vision	2	0.00331675	2	0.00772201	0	0	0	0			eye
HP:0000565	Esotropia	2	0.00331675	1	0.003861	0	0	1	0.00341297			eye
HP:0000577	Exotropia	2	0.00331675	1	0.003861	0	0	1	0.00341297			eye
HP:0000646	Amblyopia	2	0.00331675	1	0.003861	0	0	1	0.00341297			eye
HP:0000648	Optic atrophy	2	0.00331675	1	0.003861	0	0	1	0.00341297			eye
HP:0001087	Developmental glaucoma	2	0.00331675	1	0.003861	0	0	1	0.00341297			eye
HP:0006934	Congenital nystagmus	2	0.00331675	0	0	0	0	2	0.00682594			eye
HP:0007970	Congenital ptosis	2	0.00331675	0	0	0	0	2	0.00682594			eye
HP:0100887	Abnormality of globe size	2	0.00331675	1	0.003861	1	0.0196078	0	0			eye
HP:0000003	Multicystic kidney dysplasia	2	0.00331675	1	0.003861	0	0	1	0.00341297			genitourinary
HP:0000010	Recurrent urinary tract infections	2	0.00331675	0	0	1	0.0196078	1	0.00341297			genitourinary
HP:0000032	Abnormality of male external genitalia	2	0.00331675	0	0	0	0	2	0.00682594			genitourinary
HP:0000033	Ambiguous genitalia, male	2	0.00331675	2	0.00772201	0	0	0	0			genitourinary
HP:0000034	Hydrocele testis	2	0.00331675	2	0.00772201	0	0	0	0			genitourinary
HP:0000049	Shawl scrotum	2	0.00331675	0	0	0	0	2	0.00682594			genitourinary
HP:0003244	Penile hypospadias	2	0.00331675	1	0.003861	0	0	1	0.00341297			genitourinary
HP:0008738	Partially duplicated kidney	2	0.00331675	1	0.003861	0	0	1	0.00341297			genitourinary
HP:0001530	Mild postnatal growth retardation	2	0.00331675	2	0.00772201	0	0	0	0			growth
HP:0008850	Severe postnatal growth retardation	2	0.00331675	2	0.00772201	0	0	0	0			growth
HP:0008915	Childhood-onset truncal obesity	2	0.00331675	2	0.00772201	0	0	0	0			growth
HP:0004325	Decreased body weight	2	0.00331675	0	0	0	0	2	0.00682594			growth
HP:0009080	High palate	2	0.00331675	1	0.003861	0	0	1	0.00341297			head or neck
HP:0000177	Abnormality of upper lip	2	0.00331675	1	0.003861	0	0	1	0.00341297			head or neck
HP:0000280	Coarse facial features	2	0.00331675	2	0.00772201	0	0	0	0			head or neck
HP:0000418	Narrow nasal ridge	2	0.00331675	1	0.003861	0	0	1	0.00341297			head or neck
HP:0000430	Underdeveloped nasal alae	2	0.00331675	1	0.003861	0	0	1	0.00341297			head or neck
HP:0000444	Convex nasal ridge	2	0.00331675	1	0.003861	0	0	1	0.00341297			head or neck
HP:0000452	Choanal stenosis	2	0.00331675	1	0.003861	0	0	1	0.00341297			head or neck
HP:0000579	Nasolacrimal duct obstruction	2	0.00331675	2	0.00772201	0	0	0	0			head or neck
HP:0000614	Abnormal nasolacrimal system morphology	2	0.00331675	0	0	0	0	2	0.00682594			head or neck
HP:0000675	Macrodontia of permanent maxillary central incisor	2	0.00331675	1	0.003861	0	0	1	0.00341297			head or neck
HP:0002006	Facial cleft	2	0.00331675	1	0.003861	0	0	1	0.00341297			head or neck
HP:0002058	Myopathic facies	2	0.00331675	0	0	0	0	2	0.00682594			head or neck
HP:0002263	Exaggerated cupid's bow	2	0.00331675	0	0	2	0.0392157	0	0			head or neck
HP:0003683	Large beaked nose	2	0.00331675	2	0.00772201	0	0	0	0			head or neck
HP:0004425	Flat forehead	2	0.00331675	1	0.003861	0	0	1	0.00341297			head or neck
HP:0004673	Decreased facial expression	2	0.00331675	0	0	0	0	2	0.00682594			head or neck
HP:0005281	Hypoplastic nasal bridge	2	0.00331675	1	0.003861	0	0	1	0.00341297			head or neck
HP:0006315	Solitary median maxillary central incisor	2	0.00331675	0	0	0	0	2	0.00682594			head or neck
HP:0006335	Persistence of primary teeth	2	0.00331675	2	0.00772201	0	0	0	0			head or neck
HP:0006482	Abnormality of dental morphology	2	0.00331675	1	0.003861	0	0	1	0.00341297			head or neck
HP:0007678	Lacrimal duct stenosis	2	0.00331675	0	0	0	0	2	0.00682594			head or neck
HP:0008050	Abnormality of the palpebral fissures	2	0.00331675	2	0.00772201	0	0	0	0			head or neck
HP:0009755	Ankyloblepharon	2	0.00331675	0	0	0	0	2	0.00682594			head or neck
HP:0010297	Bifid tongue	2	0.00331675	0	0	0	0	2	0.00682594			head or neck
HP:0010751	Dimple chin	2	0.00331675	0	0	0	0	2	0.00682594			head or neck
HP:0010809	Broad uvula	2	0.00331675	1	0.003861	0	0	1	0.00341297			head or neck
HP:0010812	Short uvula	2	0.00331675	2	0.00772201	0	0	0	0			head or neck
HP:0011069	Supernumerary tooth	2	0.00331675	1	0.003861	0	0	1	0.00341297			head or neck
HP:0011800	Midface retrusion	2	0.00331675	1	0.003861	0	0	1	0.00341297			head or neck
HP:0011820	Membranous choanal atresia	2	0.00331675	0	0	1	0.0196078	1	0.00341297			head or neck
HP:0011826	Philtrum with midline raphe	2	0.00331675	0	0	0	0	2	0.00682594			head or neck
HP:0005437	Recurrent infections in infancy and early childhood	2	0.00331675	0	0	0	0	2	0.00682594			immune
HP:0008384	Anonychia	2	0.00331675	0	0	0	0	2	0.00682594			integument
HP:0000951	Abnormality of the skin	2	0.00331675	0	0	0	0	2	0.00682594			integument
HP:0000963	Thin skin	2	0.00331675	1	0.003861	0	0	1	0.00341297			integument
HP:0000977	Soft skin	2	0.00331675	1	0.003861	0	0	1	0.00341297			integument
HP:0001007	Hirsutism	2	0.00331675	2	0.00772201	0	0	0	0			integument
HP:0001027	Soft, doughy skin	2	0.00331675	1	0.003861	0	0	1	0.00341297			integument
HP:0001053	Hypopigmented skin patches	2	0.00331675	2	0.00772201	0	0	0	0			integument
HP:0001065	Striae distensae	2	0.00331675	0	0	0	0	2	0.00682594			integument
HP:0002164	Nail dysplasia	2	0.00331675	0	0	1	0.0196078	1	0.00341297			integument
HP:0002208	Coarse hair	2	0.00331675	0	0	0	0	2	0.00682594			integument
HP:0002212	Curly hair	2	0.00331675	2	0.00772201	0	0	0	0			integument
HP:0002213	Fine hair	2	0.00331675	2	0.00772201	0	0	0	0			integument
HP:0002217	Slow-growing hair	2	0.00331675	1	0.003861	0	0	1	0.00341297			integument
HP:0007385	Aplasia cutis congenita of scalp	2	0.00331675	1	0.003861	0	0	1	0.00341297			integument
HP:0008067	Abnormally lax or hyperextensible skin	2	0.00331675	2	0.00772201	0	0	0	0			integument
HP:0008386	Aplasia/Hypoplasia of the nails	2	0.00331675	2	0.00772201	0	0	0	0			integument
HP:0008388	Abnormal toenail morphology	2	0.00331675	0	0	0	0	2	0.00682594			integument
HP:0009889	Localized hirsutism	2	0.00331675	1	0.003861	0	0	1	0.00341297			integument
HP:0010624	Aplastic/hypoplastic toenail	2	0.00331675	1	0.003861	1	0.0196078	0	0			integument
HP:0010721	Abnormal hair whorl	2	0.00331675	2	0.00772201	0	0	0	0			integument
HP:0100874	Thick hair	2	0.00331675	1	0.003861	0	0	1	0.00341297			integument
HP:0001786	Narrow foot	2	0.00331675	1	0.003861	0	0	1	0.00341297			limbs
HP:0001833	Long foot	2	0.00331675	0	0	0	0	2	0.00682594			limbs
HP:0008124	Talipes calcaneovarus	2	0.00331675	2	0.00772201	0	0	0	0			limbs
HP:0001004	Lymphedema	2	0.00331675	0	0	0	0	2	0.00682594			metabolism
HP:0000766	Abnormal sternum morphology	2	0.00331675	1	0.003861	0	0	1	0.00341297			musculoskeletal
HP:0000776	Congenital diaphragmatic hernia	2	0.00331675	2	0.00772201	0	0	0	0			musculoskeletal
HP:0000878	11 pairs of ribs	2	0.00331675	0	0	0	0	2	0.00682594			musculoskeletal
HP:0000879	Short sternum	2	0.00331675	0	0	0	0	2	0.00682594			musculoskeletal
HP:0000884	Prominent sternum	2	0.00331675	1	0.003861	0	0	1	0.00341297			musculoskeletal
HP:0000912	Sprengel anomaly	2	0.00331675	0	0	0	0	2	0.00682594			musculoskeletal
HP:0001276	Hypertonia	2	0.00331675	1	0.003861	0	0	1	0.00341297			musculoskeletal
HP:0001319	Neonatal hypotonia	2	0.00331675	2	0.00772201	0	0	0	0			musculoskeletal
HP:0001555	Asymmetry of the thorax	2	0.00331675	1	0.003861	0	0	1	0.00341297			musculoskeletal
HP:0002750	Delayed skeletal maturation	2	0.00331675	1	0.003861	0	0	1	0.00341297			musculoskeletal
HP:0002803	Congenital contracture	2	0.00331675	0	0	0	0	2	0.00682594			musculoskeletal
HP:0002825	Caudal appendage	2	0.00331675	1	0.003861	0	0	1	0.00341297			musculoskeletal
HP:0002944	Thoracolumbar scoliosis	2	0.00331675	1	0.003861	0	0	1	0.00341297			musculoskeletal
HP:0002948	Vertebral fusion	2	0.00331675	0	0	0	0	2	0.00682594			musculoskeletal
HP:0002953	Vertebral compression fracture	2	0.00331675	1	0.003861	0	0	1	0.00341297			musculoskeletal
HP:0003198	Myopathy	2	0.00331675	1	0.003861	0	0	1	0.00341297			musculoskeletal
HP:0003202	Skeletal muscle atrophy	2	0.00331675	0	0	0	0	2	0.00682594			musculoskeletal
HP:0003316	Butterfly vertebrae	2	0.00331675	1	0.003861	0	0	1	0.00341297			musculoskeletal
HP:0003417	Coronal cleft vertebrae	2	0.00331675	0	0	0	0	2	0.00682594			musculoskeletal
HP:0003422	Vertebral segmentation defect	2	0.00331675	1	0.003861	0	0	1	0.00341297			musculoskeletal
HP:0003701	Proximal muscle weakness	2	0.00331675	1	0.003861	0	0	1	0.00341297			musculoskeletal
HP:0003808	Abnormal muscle tone	2	0.00331675	1	0.003861	0	0	1	0.00341297			musculoskeletal
HP:0004602	Cervical C2/C3 vertebral fusion	2	0.00331675	0	0	0	0	2	0.00682594			musculoskeletal
HP:0005008	Large joint dislocations	2	0.00331675	1	0.003861	0	0	1	0.00341297			musculoskeletal
HP:0005684	Distal arthrogryposis	2	0.00331675	1	0.003861	0	0	1	0.00341297			musculoskeletal
HP:0008439	Lumbar hemivertebrae	2	0.00331675	0	0	0	0	2	0.00682594			musculoskeletal
HP:0007095	Frontoparietal polymicrogyria	2	0.00331675	0	0	1	0.0196078	1	0.00341297			nervous
HP:0000739	Anxiety	2	0.00331675	0	0	0	0	2	0.00682594			nervous
HP:0000742	Self-mutilation	2	0.00331675	1	0.003861	0	0	1	0.00341297			nervous
HP:0000753	Autism with high cognitive abilities	2	0.00331675	0	0	0	0	2	0.00682594			nervous
HP:0001273	Abnormal corpus callosum morphology	2	0.00331675	2	0.00772201	0	0	0	0			nervous
HP:0001284	Areflexia	2	0.00331675	1	0.003861	0	0	1	0.00341297			nervous
HP:0001335	Bimanual synkinesia	2	0.00331675	1	0.003861	1	0.0196078	0	0			nervous
HP:0001337	Tremor	2	0.00331675	1	0.003861	1	0.0196078	0	0			nervous
HP:0002069	Bilateral tonic-clonic seizure	2	0.00331675	1	0.003861	0	0	1	0.00341297			nervous
HP:0002188	Delayed CNS myelination	2	0.00331675	2	0.00772201	0	0	0	0			nervous
HP:0002301	Hemiplegia	2	0.00331675	0	0	1	0.0196078	1	0.00341297			nervous
HP:0002474	Expressive language delay	2	0.00331675	1	0.003861	0	0	1	0.00341297			nervous
HP:0002518	Abnormal periventricular white matter morphology	2	0.00331675	2	0.00772201	0	0	0	0			nervous
HP:0006817	Aplasia/Hypoplasia of the cerebellar vermis	2	0.00331675	2	0.00772201	0	0	0	0			nervous
HP:0006849	Hypodysplasia of the corpus callosum	2	0.00331675	1	0.003861	0	0	1	0.00341297			nervous
HP:0007058	Generalized cerebral atrophy/hypoplasia	2	0.00331675	2	0.00772201	0	0	0	0			nervous
HP:0007099	Chiari type I malformation	2	0.00331675	0	0	0	0	2	0.00682594			nervous
HP:0007359	Focal-onset seizure	2	0.00331675	2	0.00772201	0	0	0	0			nervous
HP:0007360	Aplasia/Hypoplasia of the cerebellum	2	0.00331675	1	0.003861	0	0	1	0.00341297			nervous
HP:0008376	Nasal, dysarthic speech	2	0.00331675	2	0.00772201	0	0	0	0			nervous
HP:0010780	Hyperacusis	2	0.00331675	2	0.00772201	0	0	0	0			nervous
HP:0100702	Arachnoid cyst	2	0.00331675	1	0.003861	0	0	1	0.00341297			nervous
HP:0100703	Tongue thrusting	2	0.00331675	2	0.00772201	0	0	0	0			nervous
HP:0100716	Self-injurious behavior	2	0.00331675	2	0.00772201	0	0	0	0			nervous
HP:0001558	Decreased fetal movement	2	0.00331675	1	0.003861	0	0	1	0.00341297			prenatal or birth
HP:0001623	Breech presentation	2	0.00331675	1	0.003861	0	0	1	0.00341297			prenatal or birth
HP:0002088	Abnormal lung morphology	2	0.00331675	1	0.003861	0	0	1	0.00341297			respiratory
HP:0002781	Upper airway obstruction	2	0.00331675	1	0.003861	1	0.0196078	0	0			respiratory
HP:0002877	Nocturnal hypoventilation	2	0.00331675	1	0.003861	0	0	1	0.00341297			respiratory
HP:0008755	Laryngotracheomalacia	2	0.00331675	1	0.003861	0	0	1	0.00341297			respiratory
HP:0010307	Stridor	2	0.00331675	2	0.00772201	0	0	0	0			respiratory
HP:0001609	Hoarse voice	2	0.00331675	2	0.00772201	0	0	0	0			voice
HP:0000573	Retinal hemorrhage	1	0.00165837	1	0.003861	0	0	0	0			eye	blood	cardiovasucular
HP:0012106	Rhizomelic leg shortening	1	0.00165837	0	0	0	0	1	0.00341297			limbs	musculoskeletal	growth
HP:0200053	Hemihypotrophy of lower limb	1	0.00165837	0	0	0	0	1	0.00341297			limbs	musculoskeletal	growth
HP:0001744	Splenomegaly	1	0.00165837	1	0.003861	0	0	0	0			cardiovasucular	digestive	immune
HP:0000778	Hypoplasia of the thymus	1	0.00165837	1	0.003861	0	0	0	0			cardiovasucular	endocrine	immune
HP:0001031	Subcutaneous lipoma	1	0.00165837	0	0	0	0	1	0.00341297			integument	musculoskeletal	neoplasm
HP:0100309	Subdural hemorrhage	1	0.00165837	1	0.003861	0	0	0	0			blood	cardiovasucular	nervous
HP:0002085	Occipital encephalocele	1	0.00165837	0	0	0	0	1	0.00341297			head or neck	musculoskeletal	nervous
HP:0007291	Posterior fossa cyst	1	0.00165837	0	0	0	0	1	0.00341297			head or neck	musculoskeletal	nervous
HP:0010878	Fetal cystic hygroma	1	0.00165837	1	0.003861	0	0	0	0			head or neck	metabolism	prenatal or birth
HP:0002788	Recurrent upper respiratory tract infections	1	0.00165837	1	0.003861	0	0	0	0			head or neck	immune	respiratory
HP:0001009	Telangiectasia	1	0.00165837	0	0	0	0	1	0.00341297			integument	cardiovasucular
HP:0002092	Pulmonary arterial hypertension	1	0.00165837	1	0.003861	0	0	0	0			respiratory	cardiovasucular
HP:0000020	Urinary incontinence	1	0.00165837	1	0.003861	0	0	0	0			genitourinary	consitutional
HP:0003418	Back pain	1	0.00165837	0	0	1	0.0196078	0	0			musculoskeletal	consitutional
HP:0000143	Rectovaginal fistula	1	0.00165837	0	0	1	0.0196078	0	0			genitourinary	digestive
HP:0001791	Fetal ascites	1	0.00165837	0	0	0	0	1	0.00341297			prenatal or birth	digestive
HP:0000044	Hypogonadotropic hypogonadism	1	0.00165837	0	0	0	0	1	0.00341297			genitourinary	endocrine
HP:0005978	Type II diabetes mellitus	1	0.00165837	1	0.003861	0	0	0	0			metabolism	endocrine
HP:0008046	Abnormal retinal vascular morphology	1	0.00165837	1	0.003861	0	0	0	0			cardiovasucular	eye
HP:0011536	Right atrial isomerism	1	0.00165837	0	0	0	0	1	0.00341297			cardiovasucular	growth
HP:0000823	Delayed puberty	1	0.00165837	1	0.003861	0	0	0	0			endocrine	growth
HP:0001528	Hemihypertrophy	1	0.00165837	0	0	0	0	1	0.00341297			limbs	growth
HP:0100560	Upper limb asymmetry	1	0.00165837	1	0.003861	0	0	0	0			limbs	growth
HP:0100533	Inflammatory abnormality of the eye	1	0.00165837	1	0.003861	0	0	0	0			eye	immune
HP:0001287	Meningitis	1	0.00165837	0	0	1	0.0196078	0	0			nervous	immune
HP:0000965	Cutis marmorata	1	0.00165837	0	0	0	0	1	0.00341297			cardiovasucular	integument
HP:0011276	Vascular skin abnormality	1	0.00165837	0	0	0	0	1	0.00341297			cardiovasucular	integument
HP:0000499	Abnormal eyelash morphology	1	0.00165837	0	0	0	0	1	0.00341297			head or neck	integument
HP:0000534	Abnormal eyebrow morphology	1	0.00165837	0	0	0	0	1	0.00341297			head or neck	integument
HP:0000653	Sparse eyelashes	1	0.00165837	0	0	0	0	1	0.00341297			head or neck	integument
HP:0004768	Sparse anterior scalp hair	1	0.00165837	1	0.003861	0	0	0	0			head or neck	integument
HP:0005325	Extension of hair growth on temples to lateral eyebrow	1	0.00165837	0	0	0	0	1	0.00341297			head or neck	integument
HP:0007665	Curly eyelashes	1	0.00165837	1	0.003861	0	0	0	0			head or neck	integument
HP:0007840	Long upper eyelashes	1	0.00165837	1	0.003861	0	0	0	0			head or neck	integument
HP:0010747	Medial flaring of the eyebrow	1	0.00165837	1	0.003861	0	0	0	0			head or neck	integument
HP:0011229	Broad eyebrow	1	0.00165837	1	0.003861	0	0	0	0			head or neck	integument
HP:0100840	Aplasia/Hypoplasia of the eyebrow	1	0.00165837	0	0	0	0	1	0.00341297			head or neck	integument
HP:0000972	Palmoplantar hyperkeratosis	1	0.00165837	1	0.003861	0	0	0	0			limbs	integument
HP:0006184	Decreased palmar creases	1	0.00165837	0	0	0	0	1	0.00341297			limbs	integument
HP:0007605	Excessive wrinkling of palmar skin	1	0.00165837	0	0	0	0	1	0.00341297			limbs	integument
HP:0008113	Multiple plantar creases	1	0.00165837	1	0.003861	0	0	0	0			limbs	integument
HP:0002974	Radioulnar synostosis	1	0.00165837	0	0	0	0	1	0.00341297			musculoskeletal	limbs
HP:0002987	Elbow flexion contracture	1	0.00165837	0	0	0	0	1	0.00341297			musculoskeletal	limbs
HP:0002992	Abnormality of tibia morphology	1	0.00165837	1	0.003861	0	0	0	0			musculoskeletal	limbs
HP:0002999	Patellar dislocation	1	0.00165837	1	0.003861	0	0	0	0			musculoskeletal	limbs
HP:0003016	Metaphyseal widening	1	0.00165837	0	0	0	0	1	0.00341297			musculoskeletal	limbs
HP:0003028	Abnormality of the ankles	1	0.00165837	1	0.003861	0	0	0	0			musculoskeletal	limbs
HP:0003066	Limited knee extension	1	0.00165837	0	0	0	0	1	0.00341297			musculoskeletal	limbs
HP:0003067	Madelung deformity	1	0.00165837	0	0	0	0	1	0.00341297			musculoskeletal	limbs
HP:0000093	Proteinuria	1	0.00165837	0	0	0	0	1	0.00341297			genitourinary	metabolism
HP:0100540	Palpebral edema	1	0.00165837	0	0	0	0	1	0.00341297			head or neck	metabolism
HP:0008922	Childhood-onset short-trunk short stature	1	0.00165837	0	0	0	0	1	0.00341297			growth	musculoskeletal
HP:0003521	Disproportionate short-trunk short stature	1	0.00165837	0	0	1	0.0196078	0	0			growth	musculoskeletal
HP:0000236	Abnormality of the anterior fontanelle	1	0.00165837	1	0.003861	0	0	0	0			head or neck	musculoskeletal
HP:0000237	Small anterior fontanelle	1	0.00165837	0	0	0	0	1	0.00341297			head or neck	musculoskeletal
HP:0000243	Trigonocephaly	1	0.00165837	0	0	0	0	1	0.00341297			head or neck	musculoskeletal
HP:0000260	Wide anterior fontanel	1	0.00165837	0	0	0	0	1	0.00341297			head or neck	musculoskeletal
HP:0000262	Turricephaly	1	0.00165837	0	0	1	0.0196078	0	0			head or neck	musculoskeletal
HP:0000327	Hypoplasia of the maxilla	1	0.00165837	0	0	0	0	1	0.00341297			head or neck	musculoskeletal
HP:0000468	Increased adipose tissue around the neck	1	0.00165837	0	0	0	0	1	0.00341297			head or neck	musculoskeletal
HP:0000932	Abnormal posterior cranial fossa morphology	1	0.00165837	1	0.003861	0	0	0	0			head or neck	musculoskeletal
HP:0002645	Wormian bones	1	0.00165837	0	0	0	0	1	0.00341297			head or neck	musculoskeletal
HP:0002648	Abnormality of calvarial morphology	1	0.00165837	0	0	0	0	1	0.00341297			head or neck	musculoskeletal
HP:0002680	J-shaped sella turcica	1	0.00165837	1	0.003861	0	0	0	0			head or neck	musculoskeletal
HP:0002683	Abnormality of the calvaria	1	0.00165837	0	0	0	0	1	0.00341297			head or neck	musculoskeletal
HP:0004443	Lambdoidal craniosynostosis	1	0.00165837	0	0	0	0	1	0.00341297			head or neck	musculoskeletal
HP:0004474	Persistent open anterior fontanelle	1	0.00165837	0	0	0	0	1	0.00341297			head or neck	musculoskeletal
HP:0005450	Calvarial osteosclerosis	1	0.00165837	0	0	0	0	1	0.00341297			head or neck	musculoskeletal
HP:0005458	Premature closure of fontanelles	1	0.00165837	0	0	0	0	1	0.00341297			head or neck	musculoskeletal
HP:0005466	Hypoplasia of the frontal bone	1	0.00165837	1	0.003861	0	0	0	0			head or neck	musculoskeletal
HP:0006297	Enamel hypoplasia	1	0.00165837	1	0.003861	0	0	0	0			head or neck	musculoskeletal
HP:0009118	Aplasia/Hypoplasia of the mandible	1	0.00165837	0	0	0	0	1	0.00341297			head or neck	musculoskeletal
HP:0011006	Abnormal morphology of the musculature of the neck	1	0.00165837	0	0	0	0	1	0.00341297			head or neck	musculoskeletal
HP:0011074	Localized hypoplasia of dental enamel	1	0.00165837	0	0	0	0	1	0.00341297			head or neck	musculoskeletal
HP:0011330	Metopic synostosis	1	0.00165837	0	0	0	0	1	0.00341297			head or neck	musculoskeletal
HP:0001001	Abnormality of subcutaneous fat tissue	1	0.00165837	1	0.003861	0	0	0	0			integument	musculoskeletal
HP:0001040	Multiple pterygia	1	0.00165837	0	0	0	0	1	0.00341297			integument	musculoskeletal
HP:0001059	Pterygium	1	0.00165837	0	0	0	0	1	0.00341297			integument	musculoskeletal
HP:0001060	Axillary pterygium	1	0.00165837	0	0	0	0	1	0.00341297			integument	musculoskeletal
HP:0009757	Intercrural pterygium	1	0.00165837	0	0	0	0	1	0.00341297			integument	musculoskeletal
HP:0004986	Rudimentary to absent fibulae	1	0.00165837	0	0	0	0	1	0.00341297			limbs	musculoskeletal
HP:0005651	Camptodactyly of finger	1	0.00165837	1	0.003861	0	0	0	0			limbs	musculoskeletal
HP:0005753	Micromelia	1	0.00165837	0	0	0	0	1	0.00341297			limbs	musculoskeletal
HP:0005795	Tapered finger	1	0.00165837	1	0.003861	0	0	0	0			limbs	musculoskeletal
HP:0006062	Contracture of the proximal interphalangeal joint of the 5th finger	1	0.00165837	1	0.003861	0	0	0	0			limbs	musculoskeletal
HP:0006098	Tapered finger	1	0.00165837	1	0.003861	0	0	0	0			limbs	musculoskeletal
HP:0006125	Tapered finger	1	0.00165837	0	0	0	0	1	0.00341297			limbs	musculoskeletal
HP:0001159	Syndactyly	1	0.00165837	0	0	0	0	1	0.00341297			limbs	musculoskeletal
HP:0001161	Hand polydactyly	1	0.00165837	0	0	0	0	1	0.00341297			limbs	musculoskeletal
HP:0001171	Split hand	1	0.00165837	0	0	0	0	1	0.00341297			limbs	musculoskeletal
HP:0001172	Abnormal thumb morphology	1	0.00165837	0	0	0	0	1	0.00341297			limbs	musculoskeletal
HP:0001181	Adducted thumb	1	0.00165837	1	0.003861	0	0	0	0			limbs	musculoskeletal
HP:0001199	Triphalangeal thumb	1	0.00165837	0	0	0	0	1	0.00341297			limbs	musculoskeletal
HP:0001215	Camptodactyly of 2nd-5th fingers	1	0.00165837	1	0.003861	0	0	0	0			limbs	musculoskeletal
HP:0001234	Hitchhiker thumb	1	0.00165837	0	0	0	0	1	0.00341297			limbs	musculoskeletal
HP:0001435	Abnormality of the shoulder girdle musculature	1	0.00165837	1	0.003861	0	0	0	0			limbs	musculoskeletal
HP:0001771	Achilles tendon contracture	1	0.00165837	1	0.003861	0	0	0	0			limbs	musculoskeletal
HP:0001773	Short foot	1	0.00165837	0	0	0	0	1	0.00341297			limbs	musculoskeletal
HP:0001782	Bulbous tips of toes	1	0.00165837	0	0	0	0	1	0.00341297			limbs	musculoskeletal
HP:0001829	Foot polydactyly	1	0.00165837	0	0	0	0	1	0.00341297			limbs	musculoskeletal
HP:0001830	Postaxial foot polydactyly	1	0.00165837	0	0	1	0.0196078	0	0			limbs	musculoskeletal
HP:0001836	Camptodactyly of toe	1	0.00165837	1	0.003861	0	0	0	0			limbs	musculoskeletal
HP:0001837	Broad toe	1	0.00165837	1	0.003861	0	0	0	0			limbs	musculoskeletal
HP:0001844	Abnormality of the hallux	1	0.00165837	0	0	0	0	1	0.00341297			limbs	musculoskeletal
HP:0001849	Foot oligodactyly	1	0.00165837	1	0.003861	0	0	0	0			limbs	musculoskeletal
HP:0001857	Short distal phalanx of toe	1	0.00165837	1	0.003861	0	0	0	0			limbs	musculoskeletal
HP:0002815	Abnormality of the knee	1	0.00165837	0	0	1	0.0196078	0	0			limbs	musculoskeletal
HP:0002857	Genu valgum	1	0.00165837	1	0.003861	0	0	0	0			limbs	musculoskeletal
HP:0003102	Increased carrying angle	1	0.00165837	1	0.003861	0	0	0	0			limbs	musculoskeletal
HP:0003274	Hypoplastic acetabulae	1	0.00165837	0	0	0	0	1	0.00341297			limbs	musculoskeletal
HP:0003953	Absent forearm bone	1	0.00165837	0	0	0	0	1	0.00341297			limbs	musculoskeletal
HP:0004052	Delayed ossification of the hand bones	1	0.00165837	0	0	0	0	1	0.00341297			limbs	musculoskeletal
HP:0004097	Deviation of finger	1	0.00165837	1	0.003861	0	0	0	0			limbs	musculoskeletal
HP:0004100	Abnormal 2nd finger morphology	1	0.00165837	1	0.003861	0	0	0	0			limbs	musculoskeletal
HP:0004227	Short distal phalanx of the 5th finger	1	0.00165837	0	0	0	0	1	0.00341297			limbs	musculoskeletal
HP:0004233	Advanced ossification of carpal bones	1	0.00165837	1	0.003861	0	0	0	0			limbs	musculoskeletal
HP:0004975	Erlenmeyer flask deformity of the femurs	1	0.00165837	1	0.003861	0	0	0	0			limbs	musculoskeletal
HP:0004976	Knee dislocation	1	0.00165837	0	0	0	0	1	0.00341297			limbs	musculoskeletal
HP:0004977	Bilateral radial aplasia	1	0.00165837	0	0	0	0	1	0.00341297			limbs	musculoskeletal
HP:0005011	Mesomelic arm shortening	1	0.00165837	0	0	0	0	1	0.00341297			limbs	musculoskeletal
HP:0005037	Proximal radio-ulnar synostosis	1	0.00165837	0	0	0	0	1	0.00341297			limbs	musculoskeletal
HP:0005191	Congenital knee dislocation	1	0.00165837	0	0	0	0	1	0.00341297			limbs	musculoskeletal
HP:0005650	2-5 finger cutaneous syndactyly	1	0.00165837	1	0.003861	0	0	0	0			limbs	musculoskeletal
HP:0005696	Postaxial polydactyly type A	1	0.00165837	1	0.003861	0	0	0	0			limbs	musculoskeletal
HP:0005707	Bilateral triphalangeal thumbs	1	0.00165837	0	0	0	0	1	0.00341297			limbs	musculoskeletal
HP:0005743	Avascular necrosis of the capital femoral epiphysis	1	0.00165837	0	0	1	0.0196078	0	0			limbs	musculoskeletal
HP:0005792	Short humerus	1	0.00165837	0	0	0	0	1	0.00341297			limbs	musculoskeletal
HP:0005824	Clinodactyly of the 2nd toe	1	0.00165837	1	0.003861	0	0	0	0			limbs	musculoskeletal
HP:0005852	Limited elbow extension and supination	1	0.00165837	0	0	1	0.0196078	0	0			limbs	musculoskeletal
HP:0005873	Polysyndactyly of hallux	1	0.00165837	0	0	0	0	1	0.00341297			limbs	musculoskeletal
HP:0005927	Aplasia/hypoplasia involving bones of the hand	1	0.00165837	0	0	1	0.0196078	0	0			limbs	musculoskeletal
HP:0006101	Finger syndactyly	1	0.00165837	0	0	0	0	1	0.00341297			limbs	musculoskeletal
HP:0006165	Proportionate shortening of all digits	1	0.00165837	0	0	0	0	1	0.00341297			limbs	musculoskeletal
HP:0006237	Prominent interphalangeal joints	1	0.00165837	1	0.003861	0	0	0	0			limbs	musculoskeletal
HP:0006385	Short lower limbs	1	0.00165837	0	0	1	0.0196078	0	0			limbs	musculoskeletal
HP:0006397	Lateral displacement of patellae	1	0.00165837	1	0.003861	0	0	0	0			limbs	musculoskeletal
HP:0006429	Broad femoral neck	1	0.00165837	0	0	0	0	1	0.00341297			limbs	musculoskeletal
HP:0006439	Radioulnar dislocation	1	0.00165837	0	0	0	0	1	0.00341297			limbs	musculoskeletal
HP:0006460	Increased laxity of ankles	1	0.00165837	1	0.003861	0	0	0	0			limbs	musculoskeletal
HP:0006466	Ankle flexion contracture	1	0.00165837	0	0	0	0	1	0.00341297			limbs	musculoskeletal
HP:0006498	Aplasia/Hypoplasia of the patella	1	0.00165837	0	0	0	0	1	0.00341297			limbs	musculoskeletal
HP:0006501	Aplasia/Hypoplasia of the radius	1	0.00165837	0	0	0	0	1	0.00341297			limbs	musculoskeletal
HP:0006895	Lower limb hypertonia	1	0.00165837	1	0.003861	0	0	0	0			limbs	musculoskeletal
HP:0008080	Hallux varus	1	0.00165837	0	0	0	0	1	0.00341297			limbs	musculoskeletal
HP:0008828	Delayed proximal femoral epiphyseal ossification	1	0.00165837	0	0	0	0	1	0.00341297			limbs	musculoskeletal
HP:0009179	Deviation of the 5th finger	1	0.00165837	1	0.003861	0	0	0	0			limbs	musculoskeletal
HP:0009185	Contracture of the proximal interphalangeal joint of the 5th finger	1	0.00165837	0	0	0	0	1	0.00341297			limbs	musculoskeletal
HP:0009274	Joint contracture of the 4th finger	1	0.00165837	1	0.003861	0	0	0	0			limbs	musculoskeletal
HP:0009279	Radial deviation of the 4th finger	1	0.00165837	0	0	0	0	1	0.00341297			limbs	musculoskeletal
HP:0009459	Short proximal phalanx of the 3rd finger	1	0.00165837	0	0	0	0	1	0.00341297			limbs	musculoskeletal
HP:0009464	Ulnar deviation of the 2nd finger	1	0.00165837	1	0.003861	0	0	0	0			limbs	musculoskeletal
HP:0009467	Radial deviation of the 2nd finger	1	0.00165837	0	0	0	0	1	0.00341297			limbs	musculoskeletal
HP:0009468	Deviation of the 2nd finger	1	0.00165837	0	0	0	0	1	0.00341297			limbs	musculoskeletal
HP:0009471	Contracture of the proximal interphalangeal joint of the 3rd finger	1	0.00165837	0	0	0	0	1	0.00341297			limbs	musculoskeletal
HP:0009577	Short middle phalanx of the 2nd finger	1	0.00165837	0	0	1	0.0196078	0	0			limbs	musculoskeletal
HP:0009603	Deviation of the thumb	1	0.00165837	0	0	0	0	1	0.00341297			limbs	musculoskeletal
HP:0009617	Abnormality of the distal phalanx of the thumb	1	0.00165837	0	0	1	0.0196078	0	0			limbs	musculoskeletal
HP:0009703	Synostosis involving the 1st metacarpal	1	0.00165837	0	0	0	0	1	0.00341297			limbs	musculoskeletal
HP:0009751	Aplasia of the pectoralis major muscle	1	0.00165837	0	0	0	0	1	0.00341297			limbs	musculoskeletal
HP:0009777	Absent thumb	1	0.00165837	0	0	0	0	1	0.00341297			limbs	musculoskeletal
HP:0009779	3-4 toe syndactyly	1	0.00165837	0	0	0	0	1	0.00341297			limbs	musculoskeletal
HP:0009803	Short phalanx of finger	1	0.00165837	0	0	0	0	1	0.00341297			limbs	musculoskeletal
HP:0010010	Abnormal 2nd metacarpal morphology	1	0.00165837	1	0.003861	0	0	0	0			limbs	musculoskeletal
HP:0010051	Deviation of the hallux	1	0.00165837	0	0	0	0	1	0.00341297			limbs	musculoskeletal
HP:0010067	Aplasia/hypoplasia of the 1st metatarsal	1	0.00165837	0	0	0	0	1	0.00341297			limbs	musculoskeletal
HP:0010176	Curved toe phalanx	1	0.00165837	1	0.003861	0	0	0	0			limbs	musculoskeletal
HP:0010557	Overlapping fingers	1	0.00165837	1	0.003861	0	0	0	0			limbs	musculoskeletal
HP:0010665	Bilateral coxa valga	1	0.00165837	0	0	0	0	1	0.00341297			limbs	musculoskeletal
HP:0010692	2-5 finger syndactyly	1	0.00165837	0	0	0	0	1	0.00341297			limbs	musculoskeletal
HP:0010709	2-4 finger syndactyly	1	0.00165837	1	0.003861	0	0	0	0			limbs	musculoskeletal
HP:0011301	Absent foot	1	0.00165837	0	0	1	0.0196078	0	0			limbs	musculoskeletal
HP:0011918	Clinodactyly of the 4th toe	1	0.00165837	0	0	0	0	1	0.00341297			limbs	musculoskeletal
HP:0011939	3-4 finger cutaneous syndactyly	1	0.00165837	0	0	0	0	1	0.00341297			limbs	musculoskeletal
HP:0040020	Radial deviation of the 5th finger	1	0.00165837	0	0	0	0	1	0.00341297			limbs	musculoskeletal
HP:0100252	Diaphyseal dysplasia	1	0.00165837	0	0	0	0	1	0.00341297			limbs	musculoskeletal
HP:0100255	Metaphyseal dysplasia	1	0.00165837	1	0.003861	0	0	0	0			limbs	musculoskeletal
HP:0100258	Preaxial polydactyly	1	0.00165837	0	0	0	0	1	0.00341297			limbs	musculoskeletal
HP:0100259	Postaxial polydactyly	1	0.00165837	0	0	0	0	1	0.00341297			limbs	musculoskeletal
HP:0004377	Hematological neoplasm	1	0.00165837	1	0.003861	0	0	0	0			blood	neoplasm
HP:0001048	Cavernous hemangioma	1	0.00165837	1	0.003861	0	0	0	0			cardiovasucular	neoplasm
HP:0005306	Capillary hemangioma	1	0.00165837	0	0	0	0	1	0.00341297			cardiovasucular	neoplasm
HP:0011802	Hamartoma of tongue	1	0.00165837	0	0	0	0	1	0.00341297			head or neck	neoplasm
HP:0200043	Verrucae	1	0.00165837	0	0	0	0	1	0.00341297			integument	neoplasm
HP:0005701	Multiple enchondromatosis	1	0.00165837	0	0	0	0	1	0.00341297			musculoskeletal	neoplasm
HP:0001297	Stroke	1	0.00165837	0	0	0	0	1	0.00341297			cardiovasucular	nervous
HP:0011834	Moyamoya phenomenon	1	0.00165837	0	0	0	0	1	0.00341297			cardiovasucular	nervous
HP:0000830	Anterior hypopituitarism	1	0.00165837	0	0	0	0	1	0.00341297			endocrine	nervous
HP:0000871	Panhypopituitarism	1	0.00165837	0	0	0	0	1	0.00341297			endocrine	nervous
HP:0008245	Pituitary hypothyroidism	1	0.00165837	1	0.003861	0	0	0	0			endocrine	nervous
HP:0010625	Anterior pituitary dysgenesis	1	0.00165837	0	0	0	0	1	0.00341297			endocrine	nervous
HP:0011747	Abnormality of the anterior pituitary	1	0.00165837	0	0	0	0	1	0.00341297			endocrine	nervous
HP:0011751	Abnormality of the posterior pituitary	1	0.00165837	0	0	0	0	1	0.00341297			endocrine	nervous
HP:0011755	Ectopic posterior pituitary	1	0.00165837	0	0	0	0	1	0.00341297			endocrine	nervous
HP:0000613	Photophobia	1	0.00165837	1	0.003861	0	0	0	0			eye	nervous
HP:0000657	Oculomotor apraxia	1	0.00165837	0	0	1	0.0196078	0	0			eye	nervous
HP:0002173	Hypoglycemic seizures	1	0.00165837	1	0.003861	0	0	0	0			metabolism	nervous
HP:0011099	Spastic hemiparesis	1	0.00165837	1	0.003861	0	0	0	0			musculoskeletal	nervous
HP:0005099	Severe hydrops fetalis	1	0.00165837	0	0	0	0	1	0.00341297			metabolism	prenatal or birth
HP:0001790	Nonimmune hydrops fetalis	1	0.00165837	0	0	0	0	1	0.00341297			metabolism	prenatal or birth
HP:0004415	Pulmonary artery stenosis	1	0.00165837	0	0	0	0	1	0.00341297			cardiovasucular	respiratory
HP:0010773	Partial anomalous pulmonary venous return	1	0.00165837	1	0.003861	0	0	0	0			cardiovasucular	respiratory
HP:0001605	Vocal cord paralysis	1	0.00165837	1	0.003861	0	0	0	0			nervous	voice
HP:0008757	Unilateral vocal cord paralysis	1	0.00165837	0	0	0	0	1	0.00341297			nervous	voice
HP:0001873	Thrombocytopenia	1	0.00165837	1	0.003861	0	0	0	0			blood
HP:0001901	Polycythemia	1	0.00165837	0	0	0	0	1	0.00341297			blood
HP:0005305	Cerebral venous thrombosis	1	0.00165837	0	0	0	0	1	0.00341297			blood
HP:0012146	Abnormality of von Willebrand factor	1	0.00165837	1	0.003861	0	0	0	0			blood
HP:0002562	Low-set nipples	1	0.00165837	1	0.003861	0	0	0	0			breast
HP:0004404	Abnormal nipple morphology	1	0.00165837	0	0	0	0	1	0.00341297			breast
HP:0004405	Prominent nipples	1	0.00165837	1	0.003861	0	0	0	0			breast
HP:0011607	Transposition of the great arteries with ventricular septal defect	1	0.00165837	1	0.003861	0	0	0	0			cardiovasucular
HP:0001634	Mitral valve prolapse	1	0.00165837	0	0	0	0	1	0.00341297			cardiovasucular
HP:0001638	Cardiomyopathy	1	0.00165837	0	0	0	0	1	0.00341297			cardiovasucular
HP:0001639	Hypertrophic cardiomyopathy	1	0.00165837	0	0	0	0	1	0.00341297			cardiovasucular
HP:0001657	Prolonged QT interval	1	0.00165837	1	0.003861	0	0	0	0			cardiovasucular
HP:0001660	Truncus arteriosus	1	0.00165837	1	0.003861	0	0	0	0			cardiovasucular
HP:0001662	Bradycardia	1	0.00165837	0	0	0	0	1	0.00341297			cardiovasucular
HP:0001669	Transposition of the great arteries	1	0.00165837	0	0	0	0	1	0.00341297			cardiovasucular
HP:0001671	Abnormal cardiac septum morphology	1	0.00165837	1	0.003861	0	0	0	0			cardiovasucular
HP:0001679	Abnormal aortic morphology	1	0.00165837	0	0	0	0	1	0.00341297			cardiovasucular
HP:0001712	Left ventricular hypertrophy	1	0.00165837	1	0.003861	0	0	0	0			cardiovasucular
HP:0001713	Abnormal cardiac ventricle morphology	1	0.00165837	1	0.003861	0	0	0	0			cardiovasucular
HP:0001714	Ventricular hypertrophy	1	0.00165837	0	0	0	0	1	0.00341297			cardiovasucular
HP:0001718	Mitral stenosis	1	0.00165837	0	0	0	0	1	0.00341297			cardiovasucular
HP:0002616	Aortic root aneurysm	1	0.00165837	1	0.003861	0	0	0	0			cardiovasucular
HP:0002619	Varicose veins	1	0.00165837	0	0	0	0	1	0.00341297			cardiovasucular
HP:0004307	Abnormal anatomic location of the heart	1	0.00165837	0	0	0	0	1	0.00341297			cardiovasucular
HP:0004959	Descending thoracic aorta aneurysm	1	0.00165837	1	0.003861	0	0	0	0			cardiovasucular
HP:0005120	Abnormal cardiac atrium morphology	1	0.00165837	0	0	0	0	1	0.00341297			cardiovasucular
HP:0005164	Dysplastic pulmonary valve	1	0.00165837	0	0	0	0	1	0.00341297			cardiovasucular
HP:0005174	Membranous subvalvular aortic stenosis	1	0.00165837	1	0.003861	0	0	0	0			cardiovasucular
HP:0005176	Dysplastic aortic valve	1	0.00165837	0	0	0	0	1	0.00341297			cardiovasucular
HP:0005180	Tricuspid regurgitation	1	0.00165837	1	0.003861	0	0	0	0			cardiovasucular
HP:0005184	Prolonged QTc interval	1	0.00165837	0	0	1	0.0196078	0	0			cardiovasucular
HP:0005314	Anomalous branches of internal carotid artery	1	0.00165837	0	0	0	0	1	0.00341297			cardiovasucular
HP:0005344	Abnormal carotid artery morphology	1	0.00165837	0	0	0	0	1	0.00341297			cardiovasucular
HP:0006687	Aortic tortuosity	1	0.00165837	1	0.003861	0	0	0	0			cardiovasucular
HP:0010445	Primum atrial septal defect	1	0.00165837	0	0	0	0	1	0.00341297			cardiovasucular
HP:0010774	Cor triatriatum	1	0.00165837	0	0	0	0	1	0.00341297			cardiovasucular
HP:0010882	Pulmonary valve atresia	1	0.00165837	0	0	0	0	1	0.00341297			cardiovasucular
HP:0011004	Abnormal systemic arterial morphology	1	0.00165837	1	0.003861	0	0	0	0			cardiovasucular
HP:0011534	Abnormal spatial orientation of the cardiac segments	1	0.00165837	1	0.003861	0	0	0	0			cardiovasucular
HP:0011565	Common atrium	1	0.00165837	0	0	0	0	1	0.00341297			cardiovasucular
HP:0011599	Mesocardia	1	0.00165837	0	0	0	0	1	0.00341297			cardiovasucular
HP:0011605	Congenitally corrected transposition of the great arteries with ventricular septal defect	1	0.00165837	0	0	1	0.0196078	0	0			cardiovasucular
HP:0011670	Left superior vena cava draining to coronary sinus	1	0.00165837	0	0	0	0	1	0.00341297			cardiovasucular
HP:0011675	Arrhythmia	1	0.00165837	1	0.003861	0	0	0	0			cardiovasucular
HP:0011678	Tetralogy of Fallot with pulmonary atresia and major aortopulmonary collateral arteries	1	0.00165837	1	0.003861	0	0	0	0			cardiovasucular
HP:0011679	Tetralogy of Fallot with pulmonary stenosis	1	0.00165837	0	0	0	0	1	0.00341297			cardiovasucular
HP:0011683	Restrictive ventricular septal defect	1	0.00165837	0	0	1	0.0196078	0	0			cardiovasucular
HP:0011684	Non-restrictive ventricular septal defect	1	0.00165837	0	0	0	0	1	0.00341297			cardiovasucular
HP:0011994	Abnormal atrial septum morphology	1	0.00165837	1	0.003861	0	0	0	0			cardiovasucular
HP:0011469	Nasal regurgitation	1	0.00165837	0	0	0	0	1	0.00341297			digestive
HP:0011470	Nasogastric tube feeding in infancy	1	0.00165837	0	0	1	0.0196078	0	0			digestive
HP:0012450	Chronic constipation	1	0.00165837	1	0.003861	0	0	0	0			digestive
HP:0100681	Esophageal duplication	1	0.00165837	0	0	0	0	1	0.00341297			digestive
HP:0001081	Cholelithiasis	1	0.00165837	1	0.003861	0	0	0	0			digestive
HP:0001406	Intrahepatic cholestasis	1	0.00165837	0	0	0	0	1	0.00341297			digestive
HP:0001541	Ascites	1	0.00165837	0	0	0	0	1	0.00341297			digestive
HP:0001551	Abnormal umbilicus morphology	1	0.00165837	0	0	0	0	1	0.00341297			digestive
HP:0002014	Diarrhea	1	0.00165837	1	0.003861	0	0	0	0			digestive
HP:0002035	Rectal prolapse	1	0.00165837	1	0.003861	0	0	0	0			digestive
HP:0002240	Hepatomegaly	1	0.00165837	1	0.003861	0	0	0	0			digestive
HP:0002577	Abnormal stomach morphology	1	0.00165837	0	0	0	0	1	0.00341297			digestive
HP:0002579	Gastrointestinal dysmotility	1	0.00165837	0	0	0	0	1	0.00341297			digestive
HP:0002580	Volvulus	1	0.00165837	0	0	0	0	1	0.00341297			digestive
HP:0003270	Abdominal distention	1	0.00165837	0	0	0	0	1	0.00341297			digestive
HP:0004389	Intestinal pseudo-obstruction	1	0.00165837	1	0.003861	0	0	0	0			digestive
HP:0004397	Ectopic anus	1	0.00165837	1	0.003861	0	0	0	0			digestive
HP:0000386	Macrotia	1	0.00165837	0	0	0	0	1	0.00341297			ear
HP:0000364	Hearing abnormality	1	0.00165837	1	0.003861	0	0	0	0			ear
HP:0000372	Abnormality of the auditory canal	1	0.00165837	0	0	0	0	1	0.00341297			ear
HP:0000376	Incomplete partition of the cochlea type II	1	0.00165837	0	0	0	0	1	0.00341297			ear
HP:0000387	Absent earlobe	1	0.00165837	0	0	0	0	1	0.00341297			ear
HP:0000391	Thickened helices	1	0.00165837	0	0	0	0	1	0.00341297			ear
HP:0000411	Protruding ear	1	0.00165837	1	0.003861	0	0	0	0			ear
HP:0002265	Large fleshy ears	1	0.00165837	1	0.003861	0	0	0	0			ear
HP:0008504	Moderate sensorineural hearing impairment	1	0.00165837	0	0	0	0	1	0.00341297			ear
HP:0008537	Cleft at the superior portion of the pinna	1	0.00165837	1	0.003861	0	0	0	0			ear
HP:0008559	Hypoplastic superior helix	1	0.00165837	0	0	0	0	1	0.00341297			ear
HP:0008569	Microtia, second degree	1	0.00165837	0	0	0	0	1	0.00341297			ear
HP:0008572	External ear malformation	1	0.00165837	0	0	0	0	1	0.00341297			ear
HP:0008587	Mild neurosensory hearing impairment	1	0.00165837	0	0	0	0	1	0.00341297			ear
HP:0008610	Infantile sensorineural hearing impairment	1	0.00165837	0	0	0	0	1	0.00341297			ear
HP:0008771	Aplasia/Hypoplasia of the ear	1	0.00165837	0	0	0	0	1	0.00341297			ear
HP:0009901	Crumpled ear	1	0.00165837	0	0	0	0	1	0.00341297			ear
HP:0009904	Prominent ear helix	1	0.00165837	0	0	0	0	1	0.00341297			ear
HP:0009905	Thin ear helix	1	0.00165837	0	0	0	0	1	0.00341297			ear
HP:0011376	Morphological abnormality of the vestibule of the inner ear	1	0.00165837	1	0.003861	0	0	0	0			ear
HP:0011381	Aplasia of the semicircular canal	1	0.00165837	0	0	1	0.0196078	0	0			ear
HP:0011382	Hypoplasia of the semicircular canal	1	0.00165837	0	0	1	0.0196078	0	0			ear
HP:0011386	Narrow internal auditory canal	1	0.00165837	0	0	1	0.0196078	0	0			ear
HP:0011387	Enlarged vestibular aqueduct	1	0.00165837	0	0	0	0	1	0.00341297			ear
HP:0011390	Morphological abnormality of the inner ear	1	0.00165837	1	0.003861	0	0	0	0			ear
HP:0100810	Pointed helix	1	0.00165837	0	0	0	0	1	0.00341297			ear
HP:0000853	Goiter	1	0.00165837	0	0	0	0	1	0.00341297			endocrine
HP:0000864	Abnormality of the hypothalamus-pituitary axis	1	0.00165837	1	0.003861	0	0	0	0			endocrine
HP:0002926	Abnormality of thyroid physiology	1	0.00165837	0	0	0	0	1	0.00341297			endocrine
HP:0008188	Thyroid dysgenesis	1	0.00165837	0	0	0	0	1	0.00341297			endocrine
HP:0010314	Premature thelarche	1	0.00165837	1	0.003861	0	0	0	0			endocrine
HP:0100029	Lingual thyroid	1	0.00165837	0	0	1	0.0196078	0	0			endocrine
HP:0000487	Strabismus	1	0.00165837	1	0.003861	0	0	0	0			eye
HP:0001487	Hypopigmented fundi	1	0.00165837	0	0	0	0	1	0.00341297			eye
HP:0007744	Iris coloboma	1	0.00165837	1	0.003861	0	0	0	0			eye
HP:0007956	Bilateral choroid coloboma	1	0.00165837	0	0	0	0	1	0.00341297			eye
HP:0008012	Congenital myopia	1	0.00165837	1	0.003861	0	0	0	0			eye
HP:0008021	Retinal detachment	1	0.00165837	0	0	0	0	1	0.00341297			eye
HP:0008036	Rod-cone dystrophy	1	0.00165837	0	0	1	0.0196078	0	0			eye
HP:0000481	Abnormal cornea morphology	1	0.00165837	0	0	0	0	1	0.00341297			eye
HP:0000484	Hyperopic astigmatism	1	0.00165837	1	0.003861	0	0	0	0			eye
HP:0000510	Rod-cone dystrophy	1	0.00165837	1	0.003861	0	0	0	0			eye
HP:0000517	Abnormality of the lens	1	0.00165837	1	0.003861	0	0	0	0			eye
HP:0000528	Anophthalmia	1	0.00165837	0	0	0	0	1	0.00341297			eye
HP:0000541	Retinal detachment	1	0.00165837	0	0	0	0	1	0.00341297			eye
HP:0000543	Optic disc pallor	1	0.00165837	1	0.003861	0	0	0	0			eye
HP:0000544	External ophthalmoplegia	1	0.00165837	0	0	0	0	1	0.00341297			eye
HP:0000572	Visual loss	1	0.00165837	1	0.003861	0	0	0	0			eye
HP:0000589	Coloboma	1	0.00165837	1	0.003861	0	0	0	0			eye
HP:0000615	Abnormal pupil morphology	1	0.00165837	1	0.003861	0	0	0	0			eye
HP:0000635	Blue irides	1	0.00165837	1	0.003861	0	0	0	0			eye
HP:0000647	Sclerocornea	1	0.00165837	0	0	0	0	1	0.00341297			eye
HP:0000651	Diplopia	1	0.00165837	0	0	1	0.0196078	0	0			eye
HP:0000659	Peters anomaly	1	0.00165837	0	0	0	0	1	0.00341297			eye
HP:0000666	Horizontal nystagmus	1	0.00165837	0	0	1	0.0196078	0	0			eye
HP:0001120	Abnormality of corneal size	1	0.00165837	0	0	0	0	1	0.00341297			eye
HP:0001131	Corneal dystrophy	1	0.00165837	1	0.003861	0	0	0	0			eye
HP:0007688	Undetectable light- and dark-adapted electroretinogram	1	0.00165837	1	0.003861	0	0	0	0			eye
HP:0007759	Opacification of the corneal stroma	1	0.00165837	1	0.003861	0	0	0	0			eye
HP:0007766	Optic disc hypoplasia	1	0.00165837	1	0.003861	0	0	0	0			eye
HP:0007911	Congenital bilateral ptosis	1	0.00165837	0	0	0	0	1	0.00341297			eye
HP:0007971	Lamellar cataract	1	0.00165837	1	0.003861	0	0	0	0			eye
HP:0007973	Retinal dysplasia	1	0.00165837	1	0.003861	0	0	0	0			eye
HP:0008000	Decreased corneal reflex	1	0.00165837	1	0.003861	0	0	0	0			eye
HP:0008323	Abnormal light- and dark-adapted electroretinogram	1	0.00165837	1	0.003861	0	0	0	0			eye
HP:0008499	High hypermetropia	1	0.00165837	1	0.003861	0	0	0	0			eye
HP:0010877	Monocular strabismus	1	0.00165837	1	0.003861	0	0	0	0			eye
HP:0100704	Cerebral visual impairment	1	0.00165837	1	0.003861	0	0	0	0			eye
HP:0200020	Corneal erosion	1	0.00165837	1	0.003861	0	0	0	0			eye
HP:0000106	Chronic kidney disease	1	0.00165837	1	0.003861	0	0	0	0			genitourinary
HP:0004720	Stage 5 chronic kidney disease	1	0.00165837	0	0	1	0.0196078	0	0			genitourinary
HP:0004735	Abnormal renal morphology	1	0.00165837	1	0.003861	0	0	0	0			genitourinary
HP:0008710	Hypoplastic male external genitalia	1	0.00165837	1	0.003861	0	0	0	0			genitourinary
HP:0008713	Abnormality of the genitourinary system	1	0.00165837	0	0	0	0	1	0.00341297			genitourinary
HP:0000016	Urinary retention	1	0.00165837	1	0.003861	0	0	0	0			genitourinary
HP:0000026	Male hypogonadism	1	0.00165837	0	0	0	0	1	0.00341297			genitourinary
HP:0000062	Ambiguous genitalia	1	0.00165837	0	0	0	0	1	0.00341297			genitourinary
HP:0000063	Fused labia minora	1	0.00165837	0	0	0	0	1	0.00341297			genitourinary
HP:0000072	Hydroureter	1	0.00165837	1	0.003861	0	0	0	0			genitourinary
HP:0000079	Abnormality of the urinary system	1	0.00165837	1	0.003861	0	0	0	0			genitourinary
HP:0000107	Renal cyst	1	0.00165837	0	0	0	0	1	0.00341297			genitourinary
HP:0000113	Polycystic kidney dysplasia	1	0.00165837	1	0.003861	0	0	0	0			genitourinary
HP:0000119	Abnormality of the genitourinary system	1	0.00165837	0	0	0	0	1	0.00341297			genitourinary
HP:0000125	Pelvic kidney	1	0.00165837	1	0.003861	0	0	0	0			genitourinary
HP:0000130	Abnormality of the uterus	1	0.00165837	0	0	0	0	1	0.00341297			genitourinary
HP:0000807	Glandular hypospadias	1	0.00165837	1	0.003861	0	0	0	0			genitourinary
HP:0000813	Bicornuate uterus	1	0.00165837	1	0.003861	0	0	0	0			genitourinary
HP:0001741	Phimosis	1	0.00165837	1	0.003861	0	0	0	0			genitourinary
HP:0003246	Prominent scrotal raphe	1	0.00165837	0	0	0	0	1	0.00341297			genitourinary
HP:0004719	Hyperechogenic kidneys	1	0.00165837	0	0	0	0	1	0.00341297			genitourinary
HP:0008661	Urethral stenosis	1	0.00165837	0	0	0	0	1	0.00341297			genitourinary
HP:0008678	Renal hypoplasia/aplasia	1	0.00165837	0	0	0	0	1	0.00341297			genitourinary
HP:0008736	Hypoplasia of penis	1	0.00165837	0	0	0	0	1	0.00341297			genitourinary
HP:0010678	Enuresis diurna	1	0.00165837	0	0	0	0	1	0.00341297			genitourinary
HP:0010957	Congenital posterior urethral valve	1	0.00165837	0	0	0	0	1	0.00341297			genitourinary
HP:0011130	Abnormal renal calyx morphology	1	0.00165837	1	0.003861	0	0	0	0			genitourinary
HP:0100519	Anuria	1	0.00165837	0	0	0	0	1	0.00341297			genitourinary
HP:0001507	Growth abnormality	1	0.00165837	1	0.003861	0	0	0	0			growth
HP:0001531	Failure to thrive in infancy	1	0.00165837	0	0	0	0	1	0.00341297			growth
HP:0008848	Moderately short stature	1	0.00165837	1	0.003861	0	0	0	0			growth
HP:0008855	Moderate postnatal growth retardation	1	0.00165837	0	0	0	0	1	0.00341297			growth
HP:0008883	Mild intrauterine growth retardation	1	0.00165837	0	0	0	0	1	0.00341297			growth
HP:0011408	Moderate intrauterine growth retardation	1	0.00165837	0	0	0	0	1	0.00341297			growth
HP:0003498	Disproportionate short stature	1	0.00165837	0	0	0	0	1	0.00341297			growth
HP:0003510	Severe short stature	1	0.00165837	1	0.003861	0	0	0	0			growth
HP:0004497	Underdeveloped nasal alae	1	0.00165837	0	0	0	0	1	0.00341297			head or neck
HP:0000152	Abnormality of head or neck	1	0.00165837	1	0.003861	0	0	0	0			head or neck
HP:0000159	Abnormal lip morphology	1	0.00165837	0	0	0	0	1	0.00341297			head or neck
HP:0000163	Abnormal oral cavity morphology	1	0.00165837	0	0	0	0	1	0.00341297			head or neck
HP:0000178	Abnormality of lower lip	1	0.00165837	0	0	1	0.0196078	0	0			head or neck
HP:0000180	Lobulated tongue	1	0.00165837	0	0	0	0	1	0.00341297			head or neck
HP:0000183	Difficulty in tongue movements	1	0.00165837	0	0	1	0.0196078	0	0			head or neck
HP:0000187	Broad alveolar ridges	1	0.00165837	0	0	1	0.0196078	0	0			head or neck
HP:0000190	Abnormal oral frenulum morphology	1	0.00165837	0	0	0	0	1	0.00341297			head or neck
HP:0000194	Open mouth	1	0.00165837	1	0.003861	0	0	0	0			head or neck
HP:0000199	Tongue nodules	1	0.00165837	0	0	0	0	1	0.00341297			head or neck
HP:0000212	Gingival overgrowth	1	0.00165837	1	0.003861	0	0	0	0			head or neck
HP:0000221	Furrowed tongue	1	0.00165837	1	0.003861	0	0	0	0			head or neck
HP:0000232	Everted lower lip vermilion	1	0.00165837	1	0.003861	0	0	0	0			head or neck
HP:0000233	Thin vermilion border	1	0.00165837	1	0.003861	0	0	0	0			head or neck
HP:0000274	Small face	1	0.00165837	1	0.003861	0	0	0	0			head or neck
HP:0000283	Broad face	1	0.00165837	1	0.003861	0	0	0	0			head or neck
HP:0000289	Broad philtrum	1	0.00165837	1	0.003861	0	0	0	0			head or neck
HP:0000366	Abnormality of the nose	1	0.00165837	1	0.003861	0	0	0	0			head or neck
HP:0000383	Abnormality of periauricular region	1	0.00165837	0	0	0	0	1	0.00341297			head or neck
HP:0000457	Depressed nasal ridge	1	0.00165837	1	0.003861	0	0	0	0			head or neck
HP:0000492	Abnormal eyelid morphology	1	0.00165837	1	0.003861	0	0	0	0			head or neck
HP:0000636	Upper eyelid coloboma	1	0.00165837	0	0	0	0	1	0.00341297			head or neck
HP:0000652	Lower eyelid coloboma	1	0.00165837	0	0	0	0	1	0.00341297			head or neck
HP:0000668	Hypodontia	1	0.00165837	1	0.003861	0	0	0	0			head or neck
HP:0000676	Abnormality of the incisor	1	0.00165837	1	0.003861	0	0	0	0			head or neck
HP:0000677	Oligodontia	1	0.00165837	1	0.003861	0	0	0	0			head or neck
HP:0000680	Delayed eruption of primary teeth	1	0.00165837	1	0.003861	0	0	0	0			head or neck
HP:0000684	Delayed eruption of teeth	1	0.00165837	1	0.003861	0	0	0	0			head or neck
HP:0000689	Dental malocclusion	1	0.00165837	1	0.003861	0	0	0	0			head or neck
HP:0000706	Eruption failure	1	0.00165837	1	0.003861	0	0	0	0			head or neck
HP:0001144	Orbital cyst	1	0.00165837	1	0.003861	0	0	0	0			head or neck
HP:0001566	Widely-spaced maxillary central incisors	1	0.00165837	0	0	0	0	1	0.00341297			head or neck
HP:0001572	Macrodontia	1	0.00165837	0	0	0	0	1	0.00341297			head or neck
HP:0002000	Short columella	1	0.00165837	0	0	0	0	1	0.00341297			head or neck
HP:0002003	Large forehead	1	0.00165837	0	0	0	0	1	0.00341297			head or neck
HP:0003189	Long nose	1	0.00165837	1	0.003861	0	0	0	0			head or neck
HP:0003191	Cleft ala nasi	1	0.00165837	1	0.003861	0	0	0	0			head or neck
HP:0004112	Midline nasal groove	1	0.00165837	1	0.003861	0	0	0	0			head or neck
HP:0004451	Postauricular skin tag	1	0.00165837	1	0.003861	0	0	0	0			head or neck
HP:0004499	Chronic rhinitis due to narrow nasal airway	1	0.00165837	0	0	0	0	1	0.00341297			head or neck
HP:0005105	Abnormal nasal morphology	1	0.00165837	0	0	0	0	1	0.00341297			head or neck
HP:0005274	Prominent nasal tip	1	0.00165837	0	0	0	0	1	0.00341297			head or neck
HP:0005288	Abnormality of the nares	1	0.00165837	1	0.003861	0	0	0	0			head or neck
HP:0006286	Yellow-brown discoloration of the teeth	1	0.00165837	1	0.003861	0	0	0	0			head or neck
HP:0006313	Widely spaced primary teeth	1	0.00165837	0	0	0	0	1	0.00341297			head or neck
HP:0006334	Hypoplasia of the primary teeth	1	0.00165837	0	0	0	0	1	0.00341297			head or neck
HP:0006477	Abnormality of the alveolar ridges	1	0.00165837	0	0	0	0	1	0.00341297			head or neck
HP:0006483	Abnormal number of teeth	1	0.00165837	0	0	0	0	1	0.00341297			head or neck
HP:0007651	Ectropion of lower eyelids	1	0.00165837	1	0.003861	0	0	0	0			head or neck
HP:0007993	Malformed lacrimal duct	1	0.00165837	0	0	0	0	1	0.00341297			head or neck
HP:0008038	Aplastic/hypoplastic lacrimal glands	1	0.00165837	0	0	0	0	1	0.00341297			head or neck
HP:0009087	Posteriorly placed tongue	1	0.00165837	1	0.003861	0	0	0	0			head or neck
HP:0009796	Branchial cyst	1	0.00165837	0	0	0	0	1	0.00341297			head or neck
HP:0009804	Tooth agenesis	1	0.00165837	1	0.003861	0	0	0	0			head or neck
HP:0009891	Underdeveloped supraorbital ridges	1	0.00165837	1	0.003861	0	0	0	0			head or neck
HP:0009941	Asymmetry of the mouth	1	0.00165837	0	0	0	0	1	0.00341297			head or neck
HP:0010286	Abnormal salivary gland morphology	1	0.00165837	1	0.003861	0	0	0	0			head or neck
HP:0010295	Aplasia/Hypoplasia of the tongue	1	0.00165837	0	0	1	0.0196078	0	0			head or neck
HP:0010296	Ankyloglossia	1	0.00165837	0	0	0	0	1	0.00341297			head or neck
HP:0010800	Absent cupid's bow	1	0.00165837	0	0	0	0	1	0.00341297			head or neck
HP:0010804	Tented upper lip vermilion	1	0.00165837	1	0.003861	0	0	0	0			head or neck
HP:0010806	U-Shaped upper lip vermilion	1	0.00165837	0	0	0	0	1	0.00341297			head or neck
HP:0011087	Talon cusp	1	0.00165837	1	0.003861	0	0	0	0			head or neck
HP:0011090	Fused teeth	1	0.00165837	1	0.003861	0	0	0	0			head or neck
HP:0011120	Concave nasal ridge	1	0.00165837	0	0	0	0	1	0.00341297			head or neck
HP:0011337	Abnormality of mouth size	1	0.00165837	0	0	0	0	1	0.00341297			head or neck
HP:0011481	Abnormal lacrimal duct morphology	1	0.00165837	0	0	0	0	1	0.00341297			head or neck
HP:0011823	Chin with horizontal crease	1	0.00165837	0	0	1	0.0196078	0	0			head or neck
HP:0011825	Tented philtrum	1	0.00165837	1	0.003861	0	0	0	0			head or neck
HP:0100272	Branchial sinus	1	0.00165837	0	0	0	0	1	0.00341297			head or neck
HP:0200006	Slanting of the palpebral fissure	1	0.00165837	1	0.003861	0	0	0	0			head or neck
HP:0002724	Recurrent Aspergillus infections	1	0.00165837	0	0	0	0	1	0.00341297			immune
HP:0000957	Cafe-au-lait spot	1	0.00165837	0	0	0	0	1	0.00341297			integument
HP:0000966	Hypohidrosis	1	0.00165837	1	0.003861	0	0	0	0			integument
HP:0000968	Ectodermal dysplasia	1	0.00165837	0	0	0	0	1	0.00341297			integument
HP:0000992	Cutaneous photosensitivity	1	0.00165837	1	0.003861	0	0	0	0			integument
HP:0000995	Melanocytic nevus	1	0.00165837	1	0.003861	0	0	0	0			integument
HP:0001000	Abnormality of skin pigmentation	1	0.00165837	1	0.003861	0	0	0	0			integument
HP:0001024	Skin dimple over apex of long bone angulation	1	0.00165837	0	0	0	0	1	0.00341297			integument
HP:0001030	Fragile skin	1	0.00165837	1	0.003861	0	0	0	0			integument
HP:0001052	Nevus flammeus	1	0.00165837	0	0	0	0	1	0.00341297			integument
HP:0001056	Milia	1	0.00165837	0	0	0	0	1	0.00341297			integument
HP:0001058	Poor wound healing	1	0.00165837	0	0	0	0	1	0.00341297			integument
HP:0001582	Redundant skin	1	0.00165837	0	0	0	0	1	0.00341297			integument
HP:0001597	Abnormality of the nail	1	0.00165837	1	0.003861	0	0	0	0			integument
HP:0001598	Concave nail	1	0.00165837	0	0	0	0	1	0.00341297			integument
HP:0001802	Absent toenail	1	0.00165837	1	0.003861	0	0	0	0			integument
HP:0001804	Hypoplastic fingernail	1	0.00165837	1	0.003861	0	0	0	0			integument
HP:0001808	Fragile nails	1	0.00165837	1	0.003861	0	0	0	0			integument
HP:0002299	Brittle hair	1	0.00165837	1	0.003861	0	0	0	0			integument
HP:0004471	Aplasia cutis congenita over the scalp vertex	1	0.00165837	0	0	1	0.0196078	0	0			integument
HP:0004524	Temporal hypotrichosis	1	0.00165837	1	0.003861	0	0	0	0			integument
HP:0004532	Sacral hypertrichosis	1	0.00165837	0	0	0	0	1	0.00341297			integument
HP:0007392	Excessive wrinkled skin	1	0.00165837	0	0	0	0	1	0.00341297			integument
HP:0007407	Excessive skin wrinkling on dorsum of hands and fingers	1	0.00165837	1	0.003861	0	0	0	0			integument
HP:0007413	Nevus flammeus of the forehead	1	0.00165837	0	0	0	0	1	0.00341297			integument
HP:0007429	Few cafe-au-lait spots	1	0.00165837	1	0.003861	0	0	0	0			integument
HP:0007439	Generalized keratosis follicularis	1	0.00165837	0	0	0	0	1	0.00341297			integument
HP:0007441	Hyperpigmented/hypopigmented macules	1	0.00165837	1	0.003861	0	0	0	0			integument
HP:0007483	Depigmentation/hyperpigmentation of skin	1	0.00165837	1	0.003861	0	0	0	0			integument
HP:0007509	Patchy hypo- and hyperpigmentation	1	0.00165837	1	0.003861	0	0	0	0			integument
HP:0007522	Increased number of skin folds	1	0.00165837	1	0.003861	0	0	0	0			integument
HP:0007565	Multiple cafe-au-lait spots	1	0.00165837	1	0.003861	0	0	0	0			integument
HP:0007610	Blotching pigmentation of the skin	1	0.00165837	0	0	0	0	1	0.00341297			integument
HP:0008383	Slow-growing nails	1	0.00165837	1	0.003861	0	0	0	0			integument
HP:0008398	Hypoplastic fifth fingernail	1	0.00165837	0	0	0	0	1	0.00341297			integument
HP:0010648	Dermal translucency	1	0.00165837	1	0.003861	0	0	0	0			integument
HP:0010719	Abnormality of hair texture	1	0.00165837	1	0.003861	0	0	0	0			integument
HP:0010720	Abnormal hair pattern	1	0.00165837	0	0	0	0	1	0.00341297			integument
HP:0010782	Shoulder dimple	1	0.00165837	0	0	0	0	1	0.00341297			integument
HP:0010816	Epidermal nevus	1	0.00165837	0	0	0	0	1	0.00341297			integument
HP:0010817	Linear nevus sebaceous	1	0.00165837	1	0.003861	0	0	0	0			integument
HP:0011313	Narrow nail	1	0.00165837	1	0.003861	0	0	0	0			integument
HP:0011369	Mongolian blue spot	1	0.00165837	1	0.003861	0	0	0	0			integument
HP:0011913	Lumbar hypertrichosis	1	0.00165837	0	0	0	0	1	0.00341297			integument
HP:0011937	Hypoplastic fifth toenail	1	0.00165837	0	0	0	0	1	0.00341297			integument
HP:0100797	Toenail dysplasia	1	0.00165837	0	0	0	0	1	0.00341297			integument
HP:0001176	Large hands	1	0.00165837	0	0	0	0	1	0.00341297			limbs
HP:0001760	Abnormal foot morphology	1	0.00165837	0	0	0	0	1	0.00341297			limbs
HP:0001884	Talipes calcaneovalgus	1	0.00165837	1	0.003861	0	0	0	0			limbs
HP:0005850	Congenital talipes calcaneovalgus	1	0.00165837	1	0.003861	0	0	0	0			limbs
HP:0009484	Deviation of the hand or of fingers of the hand	1	0.00165837	0	0	0	0	1	0.00341297			limbs
HP:0000969	Edema	1	0.00165837	0	0	1	0.0196078	0	0			metabolism
HP:0001939	Abnormality of metabolism/homeostasis	1	0.00165837	0	0	1	0.0196078	0	0			metabolism
HP:0001943	Hypoglycemia	1	0.00165837	0	0	0	0	1	0.00341297			metabolism
HP:0001998	Neonatal hypoglycemia	1	0.00165837	0	0	0	0	1	0.00341297			metabolism
HP:0002901	Hypocalcemia	1	0.00165837	1	0.003861	0	0	0	0			metabolism
HP:0003072	Hypercalcemia	1	0.00165837	0	0	0	0	1	0.00341297			metabolism
HP:0004612	Cervical segmentation defect	1	0.00165837	0	0	0	0	1	0.00341297			musculoskeletal
HP:0007519	Absence of subcutaneous fat	1	0.00165837	1	0.003861	0	0	0	0			musculoskeletal
HP:0000775	Abnormality of the diaphragm	1	0.00165837	0	0	0	0	1	0.00341297			musculoskeletal
HP:0000882	Hypoplastic scapulae	1	0.00165837	0	0	0	0	1	0.00341297			musculoskeletal
HP:0000885	Broad ribs	1	0.00165837	0	0	0	0	1	0.00341297			musculoskeletal
HP:0000891	Cervical ribs	1	0.00165837	0	0	0	0	1	0.00341297			musculoskeletal
HP:0000892	Bifid ribs	1	0.00165837	0	0	0	0	1	0.00341297			musculoskeletal
HP:0000914	Shield chest	1	0.00165837	0	0	0	0	1	0.00341297			musculoskeletal
HP:0000915	Pectus excavatum of inferior sternum	1	0.00165837	0	0	0	0	1	0.00341297			musculoskeletal
HP:0000916	Broad clavicles	1	0.00165837	0	0	0	0	1	0.00341297			musculoskeletal
HP:0000921	Missing ribs	1	0.00165837	0	0	0	0	1	0.00341297			musculoskeletal
HP:0000938	Osteopenia	1	0.00165837	0	0	0	0	1	0.00341297			musculoskeletal
HP:0001373	Joint dislocation	1	0.00165837	0	0	0	0	1	0.00341297			musculoskeletal
HP:0001387	Joint stiffness	1	0.00165837	1	0.003861	0	0	0	0			musculoskeletal
HP:0002460	Distal muscle weakness	1	0.00165837	1	0.003861	0	0	0	0			musculoskeletal
HP:0002655	Spondyloepiphyseal dysplasia	1	0.00165837	0	0	0	0	1	0.00341297			musculoskeletal
HP:0002757	Recurrent fractures	1	0.00165837	1	0.003861	0	0	0	0			musculoskeletal
HP:0002937	Hemivertebrae	1	0.00165837	1	0.003861	0	0	0	0			musculoskeletal
HP:0003026	Short long bone	1	0.00165837	0	0	0	0	1	0.00341297			musculoskeletal
HP:0003100	Slender long bone	1	0.00165837	0	0	0	0	1	0.00341297			musculoskeletal
HP:0003174	Abnormality of the ischium	1	0.00165837	0	0	0	0	1	0.00341297			musculoskeletal
HP:0003199	Decreased muscle mass	1	0.00165837	1	0.003861	0	0	0	0			musculoskeletal
HP:0003201	Rhabdomyolysis	1	0.00165837	1	0.003861	0	0	0	0			musculoskeletal
HP:0003273	Hip contracture	1	0.00165837	0	0	0	0	1	0.00341297			musculoskeletal
HP:0003305	Block vertebrae	1	0.00165837	0	0	0	0	1	0.00341297			musculoskeletal
HP:0003310	Abnormality of the odontoid process	1	0.00165837	1	0.003861	0	0	0	0			musculoskeletal
HP:0003319	Abnormality of the cervical spine	1	0.00165837	1	0.003861	0	0	0	0			musculoskeletal
HP:0003324	Generalized muscle weakness	1	0.00165837	0	0	0	0	1	0.00341297			musculoskeletal
HP:0003327	Axial muscle weakness	1	0.00165837	0	0	0	0	1	0.00341297			musculoskeletal
HP:0003391	Gowers sign	1	0.00165837	1	0.003861	0	0	0	0			musculoskeletal
HP:0003457	EMG abnormality	1	0.00165837	0	0	0	0	1	0.00341297			musculoskeletal
HP:0003467	Atlantoaxial instability	1	0.00165837	0	0	0	0	1	0.00341297			musculoskeletal
HP:0003715	Myofibrillar myopathy	1	0.00165837	0	0	0	0	1	0.00341297			musculoskeletal
HP:0003755	Type 1 fibers relatively smaller than type 2 fibers	1	0.00165837	0	0	0	0	1	0.00341297			musculoskeletal
HP:0003789	Minicore myopathy	1	0.00165837	0	0	0	0	1	0.00341297			musculoskeletal
HP:0003799	Marked delay in bone age	1	0.00165837	1	0.003861	0	0	0	0			musculoskeletal
HP:0003834	Shoulder dislocation	1	0.00165837	0	0	0	0	1	0.00341297			musculoskeletal
HP:0004349	Reduced bone mineral density	1	0.00165837	1	0.003861	0	0	0	0			musculoskeletal
HP:0004568	Beaking of vertebral bodies	1	0.00165837	0	0	0	0	1	0.00341297			musculoskeletal
HP:0005107	Abnormal sacrum morphology	1	0.00165837	1	0.003861	0	0	0	0			musculoskeletal
HP:0005616	Accelerated skeletal maturation	1	0.00165837	1	0.003861	0	0	0	0			musculoskeletal
HP:0005659	Thoracic kyphoscoliosis	1	0.00165837	0	0	0	0	1	0.00341297			musculoskeletal
HP:0005745	Congenital foot contractures	1	0.00165837	0	0	0	0	1	0.00341297			musculoskeletal
HP:0005781	Contractures of the large joints	1	0.00165837	0	0	0	0	1	0.00341297			musculoskeletal
HP:0005815	Supernumerary ribs	1	0.00165837	0	0	0	0	1	0.00341297			musculoskeletal
HP:0005832	Dysharmonic delayed bone age	1	0.00165837	0	0	0	0	1	0.00341297			musculoskeletal
HP:0006633	Glenoid fossa hypoplasia	1	0.00165837	0	0	0	0	1	0.00341297			musculoskeletal
HP:0006641	Prominent floating ribs	1	0.00165837	0	0	0	0	1	0.00341297			musculoskeletal
HP:0006712	Aplasia/Hypoplasia of the ribs	1	0.00165837	0	0	0	0	1	0.00341297			musculoskeletal
HP:0006713	Aplasia/Hypoplasia of the scapulae	1	0.00165837	0	0	0	0	1	0.00341297			musculoskeletal
HP:0006897	Abducens palsy	1	0.00165837	0	0	1	0.0196078	0	0			musculoskeletal
HP:0007126	Proximal amyotrophy	1	0.00165837	0	0	0	0	1	0.00341297			musculoskeletal
HP:0008434	Hypoplastic cervical vertebrae	1	0.00165837	0	0	0	0	1	0.00341297			musculoskeletal
HP:0008458	Progressive congenital scoliosis	1	0.00165837	1	0.003861	0	0	0	0			musculoskeletal
HP:0008469	Cervical vertebral dysplasia	1	0.00165837	0	0	0	0	1	0.00341297			musculoskeletal
HP:0008472	Prominent protruding coccyx	1	0.00165837	0	0	0	0	1	0.00341297			musculoskeletal
HP:0008490	Sacral segmentation defect	1	0.00165837	0	0	0	0	1	0.00341297			musculoskeletal
HP:0008942	Acute rhabdomyolysis	1	0.00165837	1	0.003861	0	0	0	0			musculoskeletal
HP:0008944	Distal lower limb amyotrophy	1	0.00165837	0	0	0	0	1	0.00341297			musculoskeletal
HP:0009062	Infantile axial hypotonia	1	0.00165837	1	0.003861	0	0	0	0			musculoskeletal
HP:0009109	Denervation of the diaphragm	1	0.00165837	0	0	0	0	1	0.00341297			musculoskeletal
HP:0009110	Diaphragmatic eventration	1	0.00165837	0	0	0	0	1	0.00341297			musculoskeletal
HP:0100790	Hernia	1	0.00165837	1	0.003861	0	0	0	0			musculoskeletal
HP:0006996	Dysplastic corpus callosum	1	0.00165837	0	0	0	0	1	0.00341297			nervous
HP:0007245	Lower limb hyperreflexia	1	0.00165837	1	0.003861	0	0	0	0			nervous
HP:0007319	Morphological central nervous system abnormality	1	0.00165837	0	0	0	0	1	0.00341297			nervous
HP:0000711	Restlessness	1	0.00165837	0	0	1	0.0196078	0	0			nervous
HP:0000723	Restrictive behavior	1	0.00165837	1	0.003861	0	0	0	0			nervous
HP:0000736	Short attention span	1	0.00165837	0	0	0	0	1	0.00341297			nervous
HP:0000749	Paroxysmal bursts of laughter	1	0.00165837	1	0.003861	0	0	0	0			nervous
HP:0001251	Ataxia	1	0.00165837	1	0.003861	0	0	0	0			nervous
HP:0001260	Dysarthria	1	0.00165837	0	0	0	0	1	0.00341297			nervous
HP:0001288	Gait disturbance	1	0.00165837	1	0.003861	0	0	0	0			nervous
HP:0001298	Encephalopathy	1	0.00165837	1	0.003861	0	0	0	0			nervous
HP:0001320	Cerebellar vermis hypoplasia	1	0.00165837	1	0.003861	0	0	0	0			nervous
HP:0001331	Absent septum pellucidum	1	0.00165837	1	0.003861	0	0	0	0			nervous
HP:0001332	Dystonia	1	0.00165837	0	0	0	0	1	0.00341297			nervous
HP:0001338	Partial agenesis of the corpus callosum	1	0.00165837	0	0	0	0	1	0.00341297			nervous
HP:0001360	Holoprosencephaly	1	0.00165837	1	0.003861	0	0	0	0			nervous
HP:0002066	Gait ataxia	1	0.00165837	0	0	0	0	1	0.00341297			nervous
HP:0002076	Migraine	1	0.00165837	0	0	1	0.0196078	0	0			nervous
HP:0002120	Cerebral cortical atrophy	1	0.00165837	1	0.003861	0	0	0	0			nervous
HP:0002141	Gait imbalance	1	0.00165837	1	0.003861	0	0	0	0			nervous
HP:0002171	Gliosis	1	0.00165837	0	0	0	0	1	0.00341297			nervous
HP:0002267	Exaggerated startle response	1	0.00165837	0	0	0	0	1	0.00341297			nervous
HP:0002275	Poor motor coordination	1	0.00165837	1	0.003861	0	0	0	0			nervous
HP:0002282	Gray matter heterotopia	1	0.00165837	1	0.003861	0	0	0	0			nervous
HP:0002308	Chiari malformation	1	0.00165837	0	0	0	0	1	0.00341297			nervous
HP:0002312	Clumsiness	1	0.00165837	0	0	1	0.0196078	0	0			nervous
HP:0002315	Headache	1	0.00165837	0	0	0	0	1	0.00341297			nervous
HP:0002322	Resting tremor	1	0.00165837	1	0.003861	0	0	0	0			nervous
HP:0002334	Abnormal cerebellar vermis morphology	1	0.00165837	0	0	0	0	1	0.00341297			nervous
HP:0002335	Agenesis of cerebellar vermis	1	0.00165837	0	0	0	0	1	0.00341297			nervous
HP:0002343	Normal pressure hydrocephalus	1	0.00165837	0	0	1	0.0196078	0	0			nervous
HP:0002357	Dysphasia	1	0.00165837	0	0	1	0.0196078	0	0			nervous
HP:0002362	Shuffling gait	1	0.00165837	1	0.003861	0	0	0	0			nervous
HP:0002370	Poor coordination	1	0.00165837	1	0.003861	0	0	0	0			nervous
HP:0002436	Occipital meningocele	1	0.00165837	1	0.003861	0	0	0	0			nervous
HP:0002450	Abnormal motor neuron morphology	1	0.00165837	0	0	0	0	1	0.00341297			nervous
HP:0002483	Bulbar signs	1	0.00165837	0	0	0	0	1	0.00341297			nervous
HP:0002500	Abnormal cerebral white matter morphology	1	0.00165837	1	0.003861	0	0	0	0			nervous
HP:0002507	Semilobar holoprosencephaly	1	0.00165837	1	0.003861	0	0	0	0			nervous
HP:0002536	Abnormal cortical gyration	1	0.00165837	0	0	0	0	1	0.00341297			nervous
HP:0002538	Abnormal cerebral cortex morphology	1	0.00165837	1	0.003861	0	0	0	0			nervous
HP:0002599	Head titubation	1	0.00165837	1	0.003861	0	0	0	0			nervous
HP:0003429	CNS hypomyelination	1	0.00165837	1	0.003861	0	0	0	0			nervous
HP:0003739	Myoclonic spasms	1	0.00165837	0	0	0	0	1	0.00341297			nervous
HP:0004305	Involuntary movements	1	0.00165837	1	0.003861	0	0	0	0			nervous
HP:0004374	Hemiplegia/hemiparesis	1	0.00165837	1	0.003861	0	0	0	0			nervous
HP:0006834	Developmental stagnation at onset of seizures	1	0.00165837	1	0.003861	0	0	0	0			nervous
HP:0006870	Lobar holoprosencephaly	1	0.00165837	1	0.003861	0	0	0	0			nervous
HP:0006872	Cerebral hypoplasia	1	0.00165837	1	0.003861	0	0	0	0			nervous
HP:0006882	Severe hydrocephalus	1	0.00165837	0	0	0	0	1	0.00341297			nervous
HP:0006951	Retrocerebellar cyst	1	0.00165837	1	0.003861	0	0	0	0			nervous
HP:0006989	Dysplastic corpus callosum	1	0.00165837	0	0	0	0	1	0.00341297			nervous
HP:0007010	Poor fine motor coordination	1	0.00165837	1	0.003861	0	0	0	0			nervous
HP:0007100	Progressive ventriculomegaly	1	0.00165837	0	0	0	0	1	0.00341297			nervous
HP:0007166	Paroxysmal dyskinesia	1	0.00165837	0	0	1	0.0196078	0	0			nervous
HP:0007206	Hemimegalencephaly	1	0.00165837	0	0	0	0	1	0.00341297			nervous
HP:0007301	Oromotor apraxia	1	0.00165837	1	0.003861	0	0	0	0			nervous
HP:0007333	Hypoplasia of the frontal lobes	1	0.00165837	1	0.003861	0	0	0	0			nervous
HP:0008763	No social interaction	1	0.00165837	0	0	1	0.0196078	0	0			nervous
HP:0009830	Peripheral neuropathy	1	0.00165837	1	0.003861	0	0	0	0			nervous
HP:0010522	Dyslexia	1	0.00165837	0	0	0	0	1	0.00341297			nervous
HP:0010819	Atonic seizure	1	0.00165837	0	0	0	0	1	0.00341297			nervous
HP:0010827	Abnormality of the seventh cranial nerve	1	0.00165837	0	0	0	0	1	0.00341297			nervous
HP:0010831	Impaired proprioception	1	0.00165837	0	0	0	0	1	0.00341297			nervous
HP:0010862	Delayed fine motor development	1	0.00165837	1	0.003861	0	0	0	0			nervous
HP:0011097	Epileptic spasm	1	0.00165837	0	0	0	0	1	0.00341297			nervous
HP:0011152	Early onset absence seizures	1	0.00165837	1	0.003861	0	0	0	0			nervous
HP:0011345	Moderate expressive language delay	1	0.00165837	0	0	1	0.0196078	0	0			nervous
HP:0011401	Delayed peripheral myelination	1	0.00165837	1	0.003861	0	0	0	0			nervous
HP:0100021	Cerebral palsy	1	0.00165837	1	0.003861	0	0	0	0			nervous
HP:0100024	Conspicuously happy disposition	1	0.00165837	0	0	0	0	1	0.00341297			nervous
HP:0100852	Abnormal fear/anxiety-related behavior	1	0.00165837	1	0.003861	0	0	0	0			nervous
HP:0100952	Enlarged sylvian cistern	1	0.00165837	1	0.003861	0	0	0	0			nervous
HP:0100960	Lateral ventricular asymmetry	1	0.00165837	1	0.003861	0	0	0	0			nervous
HP:0006267	Large placenta	1	0.00165837	0	0	0	0	1	0.00341297			prenatal or birth
HP:0010881	Abnormality of the umbilical cord	1	0.00165837	1	0.003861	0	0	0	0			prenatal or birth
HP:0011403	Abnormal umbilical cord blood vessel morphology	1	0.00165837	0	0	0	0	1	0.00341297			prenatal or birth
HP:0011419	Placental abruption	1	0.00165837	0	0	1	0.0196078	0	0			prenatal or birth
HP:0011428	Short fetal femur length	1	0.00165837	0	0	0	0	1	0.00341297			prenatal or birth
HP:0011429	Short fetal humerus length	1	0.00165837	0	0	0	0	1	0.00341297			prenatal or birth
HP:0011438	Maternal teratogenic exposure	1	0.00165837	1	0.003861	0	0	0	0			prenatal or birth
HP:0001600	Abnormality of the larynx	1	0.00165837	0	0	0	0	1	0.00341297			respiratory
HP:0001602	Laryngeal stenosis	1	0.00165837	0	0	0	0	1	0.00341297			respiratory
HP:0002777	Tracheal stenosis	1	0.00165837	0	0	0	0	1	0.00341297			respiratory
HP:0002780	Bronchomalacia	1	0.00165837	0	0	0	0	1	0.00341297			respiratory
HP:0002786	Tracheobronchomalacia	1	0.00165837	1	0.003861	0	0	0	0			respiratory
HP:0002790	Neonatal breathing dysregulation	1	0.00165837	0	0	0	0	1	0.00341297			respiratory
HP:0002871	Central apnea	1	0.00165837	1	0.003861	0	0	0	0			respiratory
HP:0005348	Inspiratory stridor	1	0.00165837	1	0.003861	0	0	0	0			respiratory
HP:0005957	Breathing dysregulation	1	0.00165837	1	0.003861	0	0	0	0			respiratory
HP:0006511	Laryngeal stridor	1	0.00165837	0	0	0	0	1	0.00341297			respiratory
HP:0008744	Abnormal aryepiglottic fold morphology	1	0.00165837	0	0	0	0	1	0.00341297			respiratory
HP:0001614	Nasal speech	1	0.00165837	1	0.003861	0	0	0	0			voice
HP:0001608	Abnormality of the voice	1	0.00165837	0	0	1	0.0196078	0	0			voice
HP:0001620	High pitched voice	1	0.00165837	0	0	0	0	1	0.00341297			voice
HP:0009088	Speech articulation difficulties	1	0.00165837	0	0	0	0	1	0.00341297			voice

## Sheet: S4
Chromosomal position (GRCh37)	Gene	Variant type	HGVS_transcript	HGVS_Predicted_Protein	Inheritance	Genotype	Proband ID	Gender	Decimal age	Cleft Type	Cleft Type	ID?	Maternal diabetes	Anticonvulsant drugs	Consanguinity?	Number of P/LP variants in proband	HGVS_transcript	HGVS_RefSeqGene	HGVS_Predicted_Protein	HGVS_Genomic_GRCh37	HGVS_Genomic_GRCh38	Gene_Symbol	HGNC_Gene_ID	Transcript_description	pLI (probability that gene is intolerant to loss of a single copy, dominant model)	pREC (probability that gene is intolerant to loss of both copies, recessive model)	Notes
17:79479307	ACTG1	nonsynonymous SNV	NM_001614.5:c.74A>G	NP_001605.1:p.(Asp25Gly)	De novo	Heterozygous	189	Male	1.08	Cleft soft palate	CPO	Severe	No	No	No	1	NM_001614.5:c.74A>G	NG_011433.1:g.5521A>G	NP_001605.1:p.(Asp25Gly)	NC_000017.10:g.79479307T>C	NC_000017.11:g.81512281T>C	ACTG1	HGNC:144	Homo sapiens actin gamma 1 (ACTG1), transcript variant 2, mRNA	0.0047837	0.96918
20:49509015	ADNP	frameshift substitution	NM_001282531.3:c.2231_2235del	NP_001269460.1:p.(Glu744AlafsTer2)	Unknown	Heterozygous	232	Male	19.74	Submucous cleft hard palate	CPO	Severe	No	No	No	1	NM_001282531.3:c.2231_2235del		NP_001269460.1:p.(Glu744AlafsTer2)	NC_000020.10:g.49509020_49509024del	NC_000020.11:g.50892483_50892487del	ADNP	HGNC:15766	Homo sapiens activity dependent neuroprotector homeobox (ADNP), transcript variant 3, mRNA	1	4.8883e-06
20:49509063	ADNP	stopgain	NM_001282531.3:c.2188C>T	NP_001269460.1:p.(Arg730Ter)	De novo	Heterozygous	215	Male	16.16	Cleft soft palate	CPO	Severe	No	No	No	1	NM_001282531.3:c.2188C>T		NP_001269460.1:p.(Arg730Ter)	NC_000020.10:g.49509063G>A	NC_000020.11:g.50892526G>A	ADNP	HGNC:15766	Homo sapiens activity dependent neuroprotector homeobox (ADNP), transcript variant 3, mRNA	1	4.8883e-06	The two patients with this variant in ADNP are unrelated.
20:49509063	ADNP	stopgain	NM_001282531.3:c.2188C>T	NP_001269460.1:p.(Arg730Ter)	De novo	Heterozygous	34	Female	7.83	Submucous cleft lip	CL/P	Severe	No	No	Yes	1	NM_001282531.3:c.2188C>T		NP_001269460.1:p.(Arg730Ter)	NC_000020.10:g.49509063G>A	NC_000020.11:g.50892526G>A	ADNP	HGNC:15766	Homo sapiens activity dependent neuroprotector homeobox (ADNP), transcript variant 3, mRNA	1	4.8883e-06	The two patients with this variant in ADNP are unrelated.
17:6329101	AIPL1	stopgain	NM_014336.5:c.834G>A	NP_055151.3:p.(Trp278Ter)	Biparental	Homozygous	127	Male	1.22	Cleft palate	CPO	Severe	Yes, gestational	No	Yes	2	NM_014336.5:c.834G>A	NG_008474.1:g.14419G>A	NP_055151.3:p.(Trp278Ter)	NC_000017.10:g.6329101C>T	NC_000017.11:g.6425781C>T	AIPL1	HGNC:359	Homo sapiens aryl hydrocarbon receptor interacting protein like 1 (AIPL1), transcript variant 1, mRNA	1.222e-05	0.83817	This patient is homozygous for a LP variant in AIPL1 and heterozygous for a P variant in FGFR3 that accounts for their clefting.
X:63412110	AMER1	stopgain	NM_152424.4:c.1057C>T	NP_689637.3:p.(Arg353Ter)	De novo	Heterozygous	533	Female	1.75	Cleft lower lip	CL/P	No	No	No	No	1	NM_152424.4:c.1057C>T	NG_021345.1:g.18515C>T	NP_689637.3:p.(Arg353Ter)	NC_000023.10:g.63412110G>A	NC_000023.11:g.64192230G>A	AMER1	HGNC:26837	Homo sapiens APC membrane recruitment protein 1 (AMER1), mRNA	0.8538	0.1462
16:89349488	ANKRD11	frameshift substitution	NM_013275.6:c.3437_3461del	NP_037407.4:p.(Thr1146LysfsTer164)	De novo	Heterozygous	18	Female	11.3	Submucous cleft hard palate	CPO	Severe	No	No	No	1	NM_013275.6:c.3437_3461del		NP_037407.4:p.(Thr1146LysfsTer164)	NC_000016.9:g.89349494_89349518del	NC_000016.10:g.89283086_89283110del	ANKRD11	HGNC:21316	Homo sapiens ankyrin repeat domain 11 (ANKRD11), transcript variant 2, mRNA	1	1.6904e-11
16:89349670	ANKRD11	frameshift substitution	NM_013275.6:c.3279del	NP_037407.4:p.(Ile1094SerfsTer224)	De novo	Heterozygous	469	Male	7.43	Cleft upper lip	CL/P	No	No	No	No	1	NM_013275.6:c.3279del		NP_037407.4:p.(Ile1094SerfsTer224)	NC_000016.9:g.89349673del	NC_000016.10:g.89283265del	ANKRD11	HGNC:21316	Homo sapiens ankyrin repeat domain 11 (ANKRD11), transcript variant 2, mRNA	1	1.6904e-11
16:89350676	ANKRD11	frameshift substitution	NM_013275.6:c.2273dup	NP_037407.4:p.(Arg759GlufsTer23)	De novo	Heterozygous	181	Female	3.02	Submucous cleft soft palate, bifid uvula	CPO	Severe	No	No	No	1	NM_013275.6:c.2273dup		NP_037407.4:p.(Arg759GlufsTer23)	NC_000016.9:g.89350677dup	NC_000016.10:g.89284269dup	ANKRD11	HGNC:21316	Homo sapiens ankyrin repeat domain 11 (ANKRD11), transcript variant 2, mRNA	1	1.6904e-11
16:89351149	ANKRD11	stopgain	NM_013275.6:c.1801C>T	NP_037407.4:p.(Arg601Ter)	De novo	Heterozygous	384	Female	10.71	Submucous cleft hard palate, bifid uvula	CPO	No	No	No	No	1	NM_013275.6:c.1801C>T		NP_037407.4:p.(Arg601Ter)	NC_000016.9:g.89351149G>A	NC_000016.10:g.89284741G>A	ANKRD11	HGNC:21316	Homo sapiens ankyrin repeat domain 11 (ANKRD11), transcript variant 2, mRNA	1	1.6904e-11
1:27023239	ARID1A	frameshift substitution	NM_006015.6:c.346_347del	NP_006006.3:p.(Asn116ProfsTer283)	De novo	Heterozygous	37	Male	5.9	Cleft palate	CPO	Severe	No	No	No	1	NM_006015.6:c.346_347del		NP_006006.3:p.(Asn116ProfsTer283)	NC_000001.10:g.27023240_27023241del	NC_000001.11:g.26696749_26696750del	ARID1A	HGNC:11110	Homo sapiens AT-rich interaction domain 1A (ARID1A), transcript variant 1, mRNA	1	1.6689e-13
6:157431700	ARID1B	splicing	NM_001374828.1:c.2581+5G>A	NP_001361757.1:p.?	De novo	Heterozygous	518	Male	5.07	Bifid uvula	CPO	No	No	No	No	1	NM_001374828.1:c.2581+5G>A	NG_066624.1:g.339541G>A	NP_001361757.1:p.?	NC_000006.11:g.157431700G>A	NC_000006.12:g.157110566G>A	ARID1B	HGNC:18040	Homo sapiens AT-rich interaction domain 1B (ARID1B), transcript variant 3, mRNA	1	3.0356e-12
6:157488228	ARID1B	frameshift substitution	NM_001374828.1:c.3145dup	NP_001361757.1:p.(Tyr1049LeufsTer10)	De novo	Heterozygous	234	Male	2.48	Submucous cleft soft palate	CPO	Severe	No	No	No	1	NM_001374828.1:c.3145dup	NG_066624.1:g.396070dup	NP_001361757.1:p.(Tyr1049LeufsTer10)	NC_000006.11:g.157488229dup	NC_000006.12:g.157167095dup	ARID1B	HGNC:18040	Homo sapiens AT-rich interaction domain 1B (ARID1B), transcript variant 3, mRNA	1	3.0356e-12
6:157517342	ARID1B	frameshift substitution	NM_001374828.1:c.4277dup	NP_001361757.1:p.(Asn1426LysfsTer18)	Unknown	Heterozygous	219	Female	16.36	Bifid uvula	CPO	Severe	No	No	No	1	NM_001374828.1:c.4277dup	NG_066624.1:g.425185dup	NP_001361757.1:p.(Asn1426LysfsTer18)	NC_000006.11:g.157517344dup	NC_000006.12:g.157196210dup	ARID1B	HGNC:18040	Homo sapiens AT-rich interaction domain 1B (ARID1B), transcript variant 3, mRNA	1	3.0356e-12
20:31023717	ASXL1	stopgain	NM_015338.6:c.3202C>T	NP_056153.2:p.(Arg1068Ter)	De novo	Heterozygous	17	Female	0.99	Bilateral cleft lip and palate	CL/P	Severe	No	No	No	1	NM_015338.6:c.3202C>T		NP_056153.2:p.(Arg1068Ter)	NC_000020.10:g.31023717C>T	NC_000020.11:g.32435914C>T	ASXL1	HGNC:18318	Homo sapiens ASXL transcriptional regulator 1 (ASXL1), transcript variant 1, mRNA	1.2511e-14	0.99468
7:70228059	AUTS2	stopgain	NM_015570.4:c.946C>T	NP_056385.1:p.(Arg316Ter)	De novo	Heterozygous	224	Male	4.16	Unilateral cleft lip	CL/P	Severe	No	No	No	1	NM_015570.4:c.946C>T	NG_034133.1:g.1169155C>T	NP_056385.1:p.(Arg316Ter)	NC_000007.13:g.70228059C>T	NC_000007.14:g.70763073C>T	AUTS2	HGNC:14262	Homo sapiens activator of transcription and developmental regulator AUTS2 (AUTS2), transcript variant 1, mRNA	0.99934	0.00066098
5:177031401	B4GALT7	frameshift substitution	NM_007255.3:c.277dup	NP_009186.1:p.(His93ProfsTer73)	Paternal	Compound heterozygous	393	Male	1.15	Cleft palate	CPO	No	No	No	No	2	NM_007255.3:c.277dup	NG_015977.1:g.9288dup	NP_009186.1:p.(His93ProfsTer73)	NC_000005.9:g.177031406dup	NC_000005.10:g.177604405dup	B4GALT7	HGNC:930	Homo sapiens beta-1,4-galactosyltransferase 7 (B4GALT7), mRNA	0.00011304	0.83796
5:177035541	B4GALT7	nonsynonymous SNV	NM_007255.3:c.641G>A	NP_009186.1:p.(Cys214Tyr)	Maternal	Compound heterozygous	393	Male	1.15	Cleft palate	CPO	No	No	No	No	2	NM_007255.3:c.641G>A	NG_015977.1:g.13423G>A	NP_009186.1:p.(Cys214Tyr)	NC_000005.9:g.177035541G>A	NC_000005.10:g.177608540G>A	B4GALT7	HGNC:930	Homo sapiens beta-1,4-galactosyltransferase 7 (B4GALT7), mRNA	0.00011304	0.83796
5:177035995	B4GALT7	nonsynonymous SNV	NM_007255.3:c.808C>T	NP_009186.1:p.(Arg270Cys)	Biparental	Homozygous	184	Male	2.18	Bifid uvula	CPO	Severe	No	No	No	1	NM_007255.3:c.808C>T	NG_015977.1:g.13877C>T	NP_009186.1:p.(Arg270Cys)	NC_000005.9:g.177035995C>T	NC_000005.10:g.177608994C>T	B4GALT7	HGNC:930	Homo sapiens beta-1,4-galactosyltransferase 7 (B4GALT7), mRNA	0.00011304	0.83796
X:39922233	BCOR	frameshift substitution	NM_001123385.2:c.3931_3938del	NP_001116857.1:p.(Cys1311SerfsTer12)	De novo	Heterozygous	312	Female	0.23	Cleft palate	CPO	No	No	No	No	1	NM_001123385.2:c.3931_3938del		NP_001116857.1:p.(Cys1311SerfsTer12)	NC_000023.10:g.39922235_39922242del	NC_000023.11:g.40062982_40062989del	BCOR	HGNC:20893	Homo sapiens BCL6 corepressor (BCOR), transcript variant 5, mRNA	1	2.7965e-06
X:39922899	BCOR	stopgain	NM_001123385.2:c.3809G>A	NP_001116857.1:p.(Trp1270Ter)	De novo	Heterozygous	366	Female	2.39	Cleft palate	CPO	No	No	No	No	1	NM_001123385.2:c.3809G>A		NP_001116857.1:p.(Trp1270Ter)	NC_000023.10:g.39922899C>T	NC_000023.11:g.40063646C>T	BCOR	HGNC:20893	Homo sapiens BCL6 corepressor (BCOR), transcript variant 5, mRNA	1	2.7965e-06
19:15376322	BRD4	frameshift substitution	NM_001379291.1:c.691del	NP_001366220.1:p.(Asp231ThrfsTer9)	De novo	Heterozygous	259	Male	9.6	Non-midline cleft lip	CL/P	Severe	No	No	No	1	NM_001379291.1:c.691del		NP_001366220.1:p.(Asp231ThrfsTer9)	NC_000019.9:g.15376324del	NC_000019.10:g.15265513del	BRD4	HGNC:13575	Homo sapiens bromodomain containing 4 (BRD4), transcript variant 4, mRNA	1	1.8298e-10
3:9783735	BRPF1	frameshift substitution	NM_001003694.2:c.1883_1886dup	NP_001003694.1:p.(Gln629HisfsTer34)	De novo	Heterozygous	118	Male	15.84	Bifid uvula	CPO	Severe	No	No	No	1	NM_001003694.2:c.1883_1886dup	NG_052955.1:g.15325_15328dup	NP_001003694.1:p.(Gln629HisfsTer34)	NC_000003.11:g.9783737_9783740dup	NC_000003.12:g.9742053_9742056dup	BRPF1	HGNC:14255	Homo sapiens bromodomain and PHD finger containing 1 (BRPF1), transcript variant 1, mRNA	1	4.5879e-06
1:181726197	CACNA1E	nonsynonymous SNV	NM_001205293.3:c.4264A>T	NP_001192222.1:p.(Ile1422Phe)	De novo	Heterozygous	456	Male	0.11	Median cleft palate	CPO	No	No	No	No	1	NM_001205293.3:c.4264A>T	NG_050616.1:g.278751A>T	NP_001192222.1:p.(Ile1422Phe)	NC_000001.10:g.181726197A>T	NC_000001.11:g.181757061A>T	CACNA1E	HGNC:1392	Homo sapiens calcium voltage-gated channel subunit alpha1 E (CACNA1E), transcript variant 1, mRNA	1	1.4067e-13
1:7724027	CAMTA1	frameshift substitution	NM_015215.4:c.1422del	NP_056030.1:p.(Lys475ArgfsTer7)	De novo	Heterozygous	296	Male	8.56	Submucous cleft soft palate	CPO	mild	No	No	No	1	NM_015215.4:c.1422del	NG_053148.1:g.883646del	NP_056030.1:p.(Lys475ArgfsTer7)	NC_000001.10:g.7724029del	NC_000001.11:g.7663969del	CAMTA1	HGNC:18806	Homo sapiens calmodulin binding transcription activator 1 (CAMTA1), transcript variant 1, mRNA	1	6.5756e-08
16:68842602	CDH1	nonsynonymous SNV	NM_004360.5:c.538T>G	NP_004351.1:p.(Ser180Ala)	De novo	Heterozygous	524	Male	0.93	Oral cleft	OC	No	No	No	No	1	NM_004360.5:c.538T>G		NP_004351.1:p.(Ser180Ala)	NC_000016.9:g.68842602T>G	NC_000016.10:g.68808699T>G	CDH1	HGNC:1748	Homo sapiens cadherin 1 (CDH1), transcript variant 1, mRNA	0.14631	0.85369
7:40087439	CDK13	nonsynonymous SNV	NM_003718.5:c.2563G>C	NP_003709.3:p.(Asp855His)	De novo	Heterozygous	93	Male	4.98	Oral cleft	OC	Severe	No	No	No	1	NM_003718.5:c.2563G>C		NP_003709.3:p.(Asp855His)	NC_000007.13:g.40087439G>C	NC_000007.14:g.40047840G>C	CDK13	HGNC:1733	Homo sapiens cyclin dependent kinase 13 (CDK13), transcript variant 1, mRNA	0.90753	0.092474
X:18593487	CDKL5	frameshift substitution	NM_001323289.2:c.163_166del	NP_001310218.1:p.(Glu55ArgfsTer20)	De novo	Heterozygous	213	Female	0.66	Median cleft palate	CPO	Severe	No	No	No	1	NM_001323289.2:c.163_166del		NP_001310218.1:p.(Glu55ArgfsTer20)	NC_000023.10:g.18593491_18593494del	NC_000023.11:g.18575371_18575374del	CDKL5	HGNC:11411	Homo sapiens cyclin dependent kinase like 5 (CDKL5), transcript variant III, mRNA	0.99932	0.00067781
X:18582601	CDKL5	nonsynonymous SNV	NM_001323289.2:c.104C>T	NP_001310218.1:p.(Thr35Ile)	De novo	Heterozygous	72	Female	1.41	Oral cleft	OC	Severe	No	No	No	1	NM_001323289.2:c.104C>T		NP_001310218.1:p.(Thr35Ile)	NC_000023.10:g.18582601C>T	NC_000023.11:g.18564481C>T	CDKL5	HGNC:11411	Homo sapiens cyclin dependent kinase like 5 (CDKL5), transcript variant III, mRNA	0.99932	0.00067781
11:2905999	CDKN1C	nonsynonymous SNV	NM_001122630.2:c.787G>T	NP_001116102.1:p.(Asp263Tyr)	De novo (maternal allele)	Heterozygous (X-linked)	595	Male	1.63	Median cleft palate	CPO	No	No	No	No	1	NM_001122630.2:c.787G>T		NP_001116102.1:p.(Asp263Tyr)	NC_000011.9:g.2905900C>A	NC_000011.10:g.2884670C>A	CDKN1C	HGNC:1786	Homo sapiens cyclin dependent kinase inhibitor 1C (CDKN1C), transcript variant 2, mRNA	0.81963	0.17665
11:2905900	CDKN1C	nonsynonymous SNV	NM_001122630.2:c.787G>T	NP_001116102.1:p.(Asp263Tyr)	Maternal	Heterozygous	414	Female	2.11	Submucous cleft hard palate	CPO	No	No	No	No	1	NM_001122630.2:c.787G>T		NP_001116102.1:p.(Asp263Tyr)	NC_000011.9:g.2905900C>A	NC_000011.10:g.2884670C>A	CDKN1C	HGNC:1786	Homo sapiens cyclin dependent kinase inhibitor 1C (CDKN1C), transcript variant 2, mRNA	0.81963	0.17665
17:7805966	CHD3	frameshift substitution	NM_001005273.3:c.3293_3294del	NP_001005273.1:p.(Tyr1098Ter)	Unknown	Heterozygous	167	Male	1.85	Submucous cleft hard palate	CPO	Severe	No	No	No	1	NM_001005273.3:c.3293_3294del		NP_001005273.1:p.(Tyr1098Ter)	NC_000017.10:g.7805968_7805969del	NC_000017.11:g.7902650_7902651del	CHD3	HGNC:1918	Homo sapiens chromodomain helicase DNA binding protein 3 (CHD3), transcript variant 1, mRNA	1	4.5149e-12
17:7806037	CHD3	nonsynonymous SNV	NM_001005273.3:c.3362G>C	NP_001005273.1:p.(Arg1121Pro)	De novo	Heterozygous	15	Female	5.81	Submucous cleft hard palate	CPO	Severe	No	No	No	1	NM_001005273.3:c.3362G>C		NP_001005273.1:p.(Arg1121Pro)	NC_000017.10:g.7806037G>C	NC_000017.11:g.7902719G>C	CHD3	HGNC:1918	Homo sapiens chromodomain helicase DNA binding protein 3 (CHD3), transcript variant 1, mRNA	1	4.5149e-12
12:6703795	CHD4	stopgain	NM_001273.5:c.2143C>T	NP_001264.2:p.(Gln715Ter)	De novo	Heterozygous	278	Male	3.2	Cleft palate	CPO	Mild	No	No	No	1	NM_001273.5:c.2143C>T	NG_052823.1:g.17811C>T	NP_001264.2:p.(Gln715Ter)	NC_000012.11:g.6703795G>A	NC_000012.12:g.6594629G>A	CHD4	HGNC:1919	Homo sapiens chromodomain helicase DNA binding protein 4 (CHD4), transcript variant 1, mRNA	1	6.3643e-11
12:6701647	CHD4	nonsynonymous SNV	NM_001273.5:c.2860A>G	NP_001264.2:p.(Met954Val)	De novo	Heterozygous	280	Male	4.86	Cleft palate	CPO	mild	No	No	No	1	NM_001273.5:c.2860A>G	NG_052823.1:g.19959A>G	NP_001264.2:p.(Met954Val)	NC_000012.11:g.6701647T>C	NC_000012.12:g.6592481T>C	CHD4	HGNC:1919	Homo sapiens chromodomain helicase DNA binding protein 4 (CHD4), transcript variant 1, mRNA	1	6.3643e-11
8:61763045	CHD7	splicing	NM_017780.4:c.5405-7G>A	NP_060250.2:p.?	De novo	Heterozygous	149	Female	8.23	Cleft soft palate, oral cleft	OC	Severe	No	No	No	1	NM_017780.4:c.5405-7G>A		NP_060250.2:p.?	NC_000008.10:g.61763045G>A	NC_000008.11:g.60850486G>A	CHD7	HGNC:20626	Homo sapiens chromodomain helicase DNA binding protein 7 (CHD7), transcript variant 1, mRNA	1	2.8241e-19
8:61734662	CHD7	nonsynonymous SNV	NM_017780.4:c.2915A>T	NP_060250.2:p.(Gln972Leu)	Unknown	Heterozygous	221	Female	4.05	Unilateral cleft lip	CL/P	Severe	Yes, gestational	No	No	1	NM_017780.4:c.2915A>T		NP_060250.2:p.(Gln972Leu)	NC_000008.10:g.61734662A>T	NC_000008.11:g.60822103A>T	CHD7	HGNC:20626	Homo sapiens chromodomain helicase DNA binding protein 7 (CHD7), transcript variant 1, mRNA	1	2.8241e-19
8:61765232	CHD7	stopgain	NM_017780.4:c.6070C>T	NP_060250.2:p.(Arg2024Ter)	De novo	Heterozygous	228	Female	1.44	Cleft palate	CPO	Severe	No	No	No	1	NM_017780.4:c.6070C>T		NP_060250.2:p.(Arg2024Ter)	NC_000008.10:g.61765232C>T	NC_000008.11:g.60852673C>T	CHD7	HGNC:20626	Homo sapiens chromodomain helicase DNA binding protein 7 (CHD7), transcript variant 1, mRNA	1	2.8241e-19
8:61774803	CHD7	stopgain	NM_017780.4:c.7879C>T	NP_060250.2:p.(Arg2627Ter)	De novo	Heterozygous	470	Female	0.28	Bilateral cleft lip and palate	CL/P	No	No	No	No	1	NM_017780.4:c.7879C>T		NP_060250.2:p.(Arg2627Ter)	NC_000008.10:g.61774803C>T	NC_000008.11:g.60862244C>T	CHD7	HGNC:20626	Homo sapiens chromodomain helicase DNA binding protein 7 (CHD7), transcript variant 1, mRNA	1	2.8241e-19
17:40842762	CNTNAP1	stopgain	NM_003632.3:c.1861C>T	NP_003623.1:p.(Arg621Ter)	Maternal	Compound heterozygous	499	Female	0.19	Cleft palate	CPO	No	No	No	No	2	NM_003632.3:c.1861C>T	NG_042091.1:g.13131C>T	NP_003623.1:p.(Arg621Ter)	NC_000017.10:g.40842762C>T	NC_000017.11:g.42690744C>T	CNTNAP1	HGNC:8011	Homo sapiens contactin associated protein 1 (CNTNAP1), mRNA	3.445e-05	0.99997
17:40844673	CNTNAP1	stopgain	NM_003632.3:c.2687G>A	NP_003623.1:p.(Trp896Ter)	Paternal	Compound heterozygous	499	Female	0.19	Cleft palate	CPO	No	No	No	No	2	NM_003632.3:c.2687G>A	NG_042091.1:g.15042G>A	NP_003623.1:p.(Trp896Ter)	NC_000017.10:g.40844673G>A	NC_000017.11:g.42692655G>A	CNTNAP1	HGNC:8011	Homo sapiens contactin associated protein 1 (CNTNAP1), mRNA	3.445e-05	0.99997
12:48377869	COL2A1	splicing	NM_001844.5:c.1941+1G>A	NP_001835.3:p.?	De novo	Heterozygous	430	Male	6.78	Cleft soft palate	CPO	No	No	No	No	1	NM_001844.5:c.1941+1G>A	NG_008072.1:g.25417G>A	NP_001835.3:p.?	NC_000012.11:g.48377869C>T	NC_000012.12:g.47984086C>T	COL2A1	HGNC:2200	Homo sapiens collagen type II alpha 1 chain (COL2A1), transcript variant 1, mRNA	1	1.5505e-10
12:48370620	COL2A1	nonsynonymous SNV	NM_001844.5:c.3410G>T	NP_001835.3:p.(Gly1137Val)	De novo	Heterozygous	427	Male	17.8	Cleft palate, bifid uvula	CPO	No	No	No	No	1	NM_001844.5:c.3410G>T	NG_008072.1:g.32666G>T	NP_001835.3:p.(Gly1137Val)	NC_000012.11:g.48370620C>A	NC_000012.12:g.47976837C>A	COL2A1	HGNC:2200	Homo sapiens collagen type II alpha 1 chain (COL2A1), transcript variant 1, mRNA	1	1.5505e-10
12:48387824	COL2A1	nonsynonymous SNV	NM_001844.5:c.823C>T	NP_001835.3:p.(Arg275Cys)	Paternal	Heterozygous	506	Female	0.57	Median cleft palate	CPO	No	No	No	No	1	NM_001844.5:c.823C>T	NG_008072.1:g.15462C>T	NP_001835.3:p.(Arg275Cys)	NC_000012.11:g.48387824G>A	NC_000012.12:g.47994041G>A	COL2A1	HGNC:2200	Homo sapiens collagen type II alpha 1 chain (COL2A1), transcript variant 1, mRNA	1	1.5505e-10
21:47401858	COL6A1	stopgain	NM_001848.3:c.94C>T	NP_001839.2:p.(Gln32Ter)	Unknown	Heterozygous	449	Female	8.03	Bifid uvula	CPO	No	No	No	No	2	NM_001848.3:c.94C>T		NP_001839.2:p.(Gln32Ter)	NC_000021.8:g.47401858C>T	NC_000021.9:g.45981944C>T	COL6A1	HGNC:2211	Homo sapiens collagen type VI alpha 1 chain (COL6A1), mRNA	0.99995	4.6553e-05	This patient is heterozygous for a P variant (splice junction) in EFTUD2 and a LP variant in COL6A1.
16:3779446	CREBBP	nonsynonymous SNV	NM_004380.3:c.5602C>T	NP_004371.2:p.(Arg1868Trp)	De novo	Heterozygous	226	Male	1.28	Median cleft palate	CPO	Severe	No	No	No	1	NM_004380.3:c.5602C>T	NG_009873.2:g.156269C>T	NP_004371.2:p.(Arg1868Trp)	NC_000016.9:g.3779446G>A	NC_000016.10:g.3729445G>A	CREBBP	HGNC:2348	Homo sapiens CREB binding protein (CREBBP), transcript variant 1, mRNA	1	1.5067e-17
20:467103	CSNK2A1	frameshift substitution	NM_177559.3:c.976_977insG	NP_808227.1:p.(Thr326SerfsTer13)	Maternal	Heterozygous	134	Female	9.41	Cleft palate	CPO	Severe	No	No	No	1	NM_177559.3:c.976_977insG	NG_011970.2:g.62379_62380insG	NP_808227.1:p.(Thr326SerfsTer13)	NC_000020.10:g.467103_467104insC	NC_000020.11:g.486459_486460insC	CSNK2A1	HGNC:2457	Homo sapiens casein kinase 2 alpha 1 (CSNK2A1), transcript variant 1, mRNA	0.98711	0.012893	There are 2 patients in the cohort with this variant. They are twins and their mother is also affected.
20:467103	CSNK2A1	frameshift substitution	NM_177559.3:c.976_977insG	NP_808227.1:p.(Thr326SerfsTer13)	Maternal	Heterozygous	135	Female	9.41	Cleft palate	CPO	Severe	No	No	No	1	NM_177559.3:c.976_977insG	NG_011970.2:g.62379_62380insG	NP_808227.1:p.(Thr326SerfsTer13)	NC_000020.10:g.467103_467104insC	NC_000020.11:g.486459_486460insC	CSNK2A1	HGNC:2457	Homo sapiens casein kinase 2 alpha 1 (CSNK2A1), transcript variant 1, mRNA	0.98711	0.012893	There are 2 patients in the cohort with this variant. They are twins and their mother is also affected.
16:67654615	CTCF	nonsynonymous SNV	NM_006565.4:c.1102C>T	NP_006556.1:p.(Arg368Cys)	De novo	Heterozygous	53	Female	3.22	Cleft palate	CPO	Severe	No	No	No	1	NM_006565.4:c.1102C>T	NG_033892.1:g.63306C>T	NP_006556.1:p.(Arg368Cys)	NC_000016.9:g.67654615C>T	NC_000016.10:g.67620712C>T	CTCF	HGNC:13723	Homo sapiens CCCTC-binding factor (CTCF), transcript variant 1, mRNA	0.99994	5.8672e-05
16:67654646	CTCF	nonsynonymous SNV	NM_006565.4:c.1133C>T	NP_006556.1:p.(Pro378Leu)	De novo	Heterozygous	387	Male	2.11	Bilateral cleft lip and palate	CL/P	No	No	No	No	1	NM_006565.4:c.1133C>T	NG_033892.1:g.63337C>T	NP_006556.1:p.(Pro378Leu)	NC_000016.9:g.67654646C>T	NC_000016.10:g.67620743C>T	CTCF	HGNC:13723	Homo sapiens CCCTC-binding factor (CTCF), transcript variant 1, mRNA	0.99994	5.8672e-05
16:67655480	CTCF	nonsynonymous SNV	NM_006565.4:c.1343G>A	NP_006556.1:p.(Arg448Gln)	De novo	Heterozygous	57	Male	5.55	Cleft palate	CPO	Severe	No	No	No	1	NM_006565.4:c.1343G>A	NG_033892.1:g.64171G>A	NP_006556.1:p.(Arg448Gln)	NC_000016.9:g.67655480G>A	NC_000016.10:g.67621577G>A	CTCF	HGNC:13723	Homo sapiens CCCTC-binding factor (CTCF), transcript variant 1, mRNA	0.99994	5.8672e-05
16:67645919	CTCF	nonsynonymous SNV	NM_006565.4:c.847C>T	NP_006556.1:p.(Arg283Cys)	Unknown	Heterozygous	289	Female	1.18	Cleft palate, Unilateral cleft lip, Non-midline cleft lip	CL/P	mild	No	No	No	1	NM_006565.4:c.847C>T	NG_033892.1:g.54610C>T	NP_006556.1:p.(Arg283Cys)	NC_000016.9:g.67645919C>T	NC_000016.10:g.67612016C>T	CTCF	HGNC:13723	Homo sapiens CCCTC-binding factor (CTCF), transcript variant 1, mRNA	0.99994	5.8672e-05
11:57582861	CTNND1	splicing	NM_001085458.2:c.2702-5A>G	NP_001078927.1:p.?	De novo	Heterozygous	375	Male	13.25	Non-midline cleft lip	CL/P	No	No	No	No	1	NM_001085458.2:c.2702-5A>G		NP_001078927.1:p.?	NC_000011.9:g.57582861A>G	NC_000011.10:g.57815389A>G	CTNND1	HGNC:2515	Homo sapiens catenin delta 1 (CTNND1), transcript variant 1, mRNA	0.99999	1.1478e-05
11:57582899	CTNND1	frameshift substitution	NM_001085458.2:c.2737dup	NP_001078927.1:p.(His913ProfsTer3)	De novo	Heterozygous	288	Male	1.75	Median cleft palate, cleft upper lip	CL/P	Mild	No	No	No	1	NM_001085458.2:c.2737dup		NP_001078927.1:p.(His913ProfsTer3)	NC_000011.9:g.57582901dup	NC_000011.10:g.57815429dup	CTNND1	HGNC:2515	Homo sapiens catenin delta 1 (CTNND1), transcript variant 1, mRNA	0.99999	1.1478e-05
11:57571152	CTNND1	frameshift substitution	NM_001085458.2:c.1481_1485del	NP_001078927.1:p.(Leu494ArgfsTer5)	Maternal	Heterozygous	453	Male	14.54	Unilateral cleft lip	CL/P	No	No	No	No	1	NM_001085458.2:c.1481_1485del		NP_001078927.1:p.(Leu494ArgfsTer5)	NC_000011.9:g.57571153_57571157del	NC_000011.10:g.57803681_57803685del	CTNND1	HGNC:2515	Homo sapiens catenin delta 1 (CTNND1), transcript variant 1, mRNA	0.99999	1.1478e-05
11:57569629	CTNND1	stopgain	NM_001085458.2:c.1381C>T	NP_001078927.1:p.(Arg461Ter)	De novo	Heterozygous	199	Female	8.86	Submucous cleft soft palate	CPO	Severe	No	No	No	1	NM_001085458.2:c.1381C>T		NP_001078927.1:p.(Arg461Ter)	NC_000011.9:g.57569629C>T	NC_000011.10:g.57802157C>T	CTNND1	HGNC:2515	Homo sapiens catenin delta 1 (CTNND1), transcript variant 1, mRNA	0.99999	1.1478e-05
X:41205861	DDX3X	nonsynonymous SNV	NM_001356.5:c.1601G>A	NP_001347.3:p.(Arg534His)	Paternal (father is mosaic)	Heterozygous	82	Female	13.21	Bilateral cleft lip and palate, oral cleft	CL/P	Severe	No	No	No	1	NM_001356.5:c.1601G>A	NG_012830.2:g.18211G>A	NP_001347.3:p.(Arg534His)	NC_000023.10:g.41205861G>A	NC_000023.11:g.41346608G>A	DDX3X	HGNC:2745	Homo sapiens DEAD-box helicase 3 X-linked (DDX3X), transcript variant 1, mRNA	0.99986	0.00014302
11:71146554	DHCR7	nonsynonymous SNV	NM_001360.3:c.1295A>G	NP_001351.2:p.(Tyr432Cys)	Maternal	Compound heterozygous	158	Male	2.86	Cleft palate	CPO	Severe	No	No	No	2	NM_001360.3:c.1295A>G		NP_001351.2:p.(Tyr432Cys)	NC_000011.9:g.71146554T>C	NC_000011.10:g.71435508T>C	DHCR7	HGNC:2860	0	3.949e-13	0.047078
11:71152447	DHCR7	stopgain	NM_001360.3:c.452G>A	NP_001351.2:p.(Trp151Ter)	Paternal	Compound heterozygous	158	Male	2.86	Cleft palate	CPO	Severe	No	No	No	2	NM_001360.3:c.452G>A		NP_001351.2:p.(Trp151Ter)	NC_000011.9:g.71152447C>T	NC_000011.10:g.71441401C>T	DHCR7	HGNC:2860	Homo sapiens 7-dehydrocholesterol reductase (DHCR7), transcript variant 1, mRNA	3.949e-13	0.047078
1:1273487	DVL1	frameshift substitution	NM_001330311.2:c.1571_1583del	NP_001317240.1:p.(Pro524ArgfsTer146)	De novo	Heterozygous	589	Female	29.9	Bifid uvula	CPO	No	No	No	No	1	NM_001330311.2:c.1571_1583del		NP_001317240.1:p.(Pro524ArgfsTer146)	NC_000001.10:g.1273491_1273503del	NC_000001.11:g.1338111_1338123del	DVL1	HGNC:3084	Homo sapiens dishevelled segment polarity protein 1 (DVL1), transcript variant 1, mRNA	3.7313e-06	0.99772
1:1273375	DVL1	frameshift substitution	NM_001330311.2:c.1695del	NP_001317240.1:p.(Ser567ValfsTer107)	Paternal	Heterozygous	444	Male	0.18	Non-midline cleft lip	CL/P	No	No	No	No	1	NM_001330311.2:c.1695del		NP_001317240.1:p.(Ser567ValfsTer107)	NC_000001.10:g.1273377del	NC_000001.11:g.1337997del	DVL1	HGNC:3084	Homo sapiens dishevelled segment polarity protein 1 (DVL1), transcript variant 1, mRNA	3.7313e-06	0.99772
14:102461335	DYNC1H1	nonsynonymous SNV	NM_001376.5:c.3346G>A	NP_001367.2:p.(Val1116Met)	De novo	Heterozygous	214	Male	3.23	Submucous cleft soft palate	CPO	Severe	No	No	No	1	NM_001376.5:c.3346G>A		NP_001367.2:p.(Val1116Met)	NC_000014.8:g.102461335G>A	NC_000014.9:g.101994998G>A	DYNC1H1	HGNC:2961	Homo sapiens dynein cytoplasmic 1 heavy chain 1 (DYNC1H1), mRNA	1	1.2281e-29
21:38858872	DYRK1A	nonsynonymous SNV	NM_001347721.2:c.593T>C	NP_001334650.1:p.(Leu198Pro)	De novo	Heterozygous	66	Male	12.42	Cleft soft palate	CPO	Severe	No	No	No	1	NM_001347721.2:c.593T>C		NP_001334650.1:p.(Leu198Pro)	NC_000021.8:g.38858872T>C	NC_000021.9:g.37486570T>C	DYRK1A	HGNC:3091	Homo sapiens dual specificity tyrosine phosphorylation regulated kinase 1A (DYRK1A), transcript variant 6, mRNA	0.99967	0.00032999
2:233350774	ECEL1	nonsynonymous SNV	NM_004826.4:c.590G>A	NP_004817.2:p.(Gly197Asp)	Paternal	Compound heterozygous	457	Male	4.39	Cleft soft palate	CPO	No	No	No	No	2	NM_004826.4:c.590G>A	NG_034065.1:g.6796G>A	NP_004817.2:p.(Gly197Asp)	NC_000002.11:g.233350774C>T	NC_000002.12:g.232486064C>T	ECEL1	HGNC:3147	Homo sapiens endothelin converting enzyme like 1 (ECEL1), transcript variant 1, mRNA	4.7923e-13	0.98355
2:233346272	ECEL1	stopgain	NM_004826.4:c.1933C>T	NP_004817.2:p.(Arg645Ter)	Maternal	Compound heterozygous	457	Male	4.39	Cleft soft palate	CPO	No	No	No	No	2	NM_004826.4:c.1933C>T	NG_034065.1:g.11298C>T	NP_004817.2:p.(Arg645Ter)	NC_000002.11:g.233346272G>A	NC_000002.12:g.232481562G>A	ECEL1	HGNC:3147	Homo sapiens endothelin converting enzyme like 1 (ECEL1), transcript variant 1, mRNA	4.7923e-13	0.98355
17:42945660	EFTUD2	frameshift substitution	NM_004247.4:c.1052del	NP_004238.3:p.(Pro351LeufsTer35)	De novo	Heterozygous	183	Male	7.01	Cleft soft palate	CPO	Severe	No	No	No	1	NM_004247.4:c.1052del	NG_032674.1:g.36333del	NP_004238.3:p.(Pro351LeufsTer35)	NC_000017.10:g.42945663del	NC_000017.11:g.44868295del	EFTUD2	HGNC:30858	Homo sapiens elongation factor Tu GTP binding domain containing 2 (EFTUD2), transcript variant 1, mRNA	1	6.0757e-08
17:42929088	EFTUD2	nonsynonymous SNV	NM_004247.4:c.2813G>A	NP_004238.3:p.(Arg938His)	De novo	Heterozygous	100	Male	15.46	Cleft palate	CPO	Severe	No	No	No	1	NM_004247.4:c.2813G>A	NG_032674.1:g.52906G>A	NP_004238.3:p.(Arg938His)	NC_000017.10:g.42929088C>T	NC_000017.11:g.44851720C>T	EFTUD2	HGNC:30858	Homo sapiens elongation factor Tu GTP binding domain containing 2 (EFTUD2), transcript variant 1, mRNA	1	6.0757e-08
17:42960506	EFTUD2	stopgain	NM_004247.4:c.446del	NP_004238.3:p.(Leu149Ter)	De novo	Heterozygous	291	Female	1.17	Cleft soft palate	CPO	mild	No	No	No	1	NM_004247.4:c.446del	NG_032674.1:g.21487del	NP_004238.3:p.(Leu149Ter)	NC_000017.10:g.42960509del	NC_000017.11:g.44883141del	EFTUD2	HGNC:30858	Homo sapiens elongation factor Tu GTP binding domain containing 2 (EFTUD2), transcript variant 1, mRNA	1	6.0757e-08
17:42956924	EFTUD2	splicing	NM_004247.4:c.702G>T	NP_004238.3:p.(Gly234=)	Unknown	Heterozygous	449	Female	8.03	Bifid uvula	CPO	No	No	No	No	2	NM_004247.4:c.702G>T	NG_032674.1:g.25070G>T	NP_004238.3:p.(Gly234=)	NC_000017.10:g.42956924C>A	NC_000017.11:g.44879556C>A	EFTUD2	HGNC:30858	Homo sapiens elongation factor Tu GTP binding domain containing 2 (EFTUD2), transcript variant 1, mRNA	1	6.0757e-08	This patient is heterozygous for a P variant (splice junction) in EFTUD2 and a LP variant in COL6A1.
11:8016013	EIF3F	nonsynonymous SNV	NM_003754.3:c.694T>G	NP_003745.1:p.(Phe232Val)	Unknown	Homozygous	351	Female	15.22	Bilateral cleft lip and palate	CL/P	No	No	No	No	1	NM_003754.3:c.694T>G		NP_003745.1:p.(Phe232Val)	NC_000011.9:g.8016013T>G	NC_000011.10:g.7994466T>G	EIF3F	HGNC:3275	Homo sapiens eukaryotic translation initiation factor 3 subunit F (EIF3F), mRNA	0.97044	0.029555
22:41572382	EP300	frameshift substitution	NM_001429.4:c.4912dup	NP_001420.2:p.(His1638ProfsTer35)	De novo	Heterozygous	63	Female	4.23	Oral cleft	OC	Severe	No	No	No	1	NM_001429.4:c.4912dup	NG_009817.1:g.88770dup	NP_001420.2:p.(His1638ProfsTer35)	NC_000022.10:g.41572383dup	NC_000022.11:g.41176379dup	EP300	HGNC:3373	Homo sapiens E1A binding protein p300 (EP300), transcript variant 1, mRNA	1	1.1079e-15
2:48049362	FBXO11	frameshift substitution	NM_001190274.2:c.1696del	NP_001177203.1:p.(Ile566PhefsTer6)	De novo	Heterozygous	446	Female	13.78	Unilateral cleft lip	CL/P	No	No	No	No	1	NM_001190274.2:c.1696del		NP_001177203.1:p.(Ile566PhefsTer6)	NC_000002.11:g.48049363del	NC_000002.12:g.47822224del	FBXO11	HGNC:13590	Homo sapiens F-box protein 11 (FBXO11), transcript variant 4, mRNA	1	1.0697e-07
2:48035312	FBXO11	nonsynonymous SNV	NM_001190274.2:c.2729A>G	NP_001177203.1:p.(Asp910Gly)	De novo	Heterozygous	103	Male	1.2	Cleft palate	CPO	Severe	Yes, gestational	No	No	1	NM_001190274.2:c.2729A>G		NP_001177203.1:p.(Asp910Gly)	NC_000002.11:g.48035312T>C	NC_000002.12:g.47808173T>C	FBXO11	HGNC:13590	Homo sapiens F-box protein 11 (FBXO11), transcript variant 4, mRNA	1	1.0697e-07
X:54494316	FGD1	nonsynonymous SNV	NM_004463.3:c.1241C>T	NP_004454.2:p.(Pro414Leu)	Maternal	Hemizygous	590	Male	3.02	Unilateral cleft lip	CL/P	No	No	No	No	1	NM_004463.3:c.1241C>T	NG_008054.1:g.33284C>T	NP_004454.2:p.(Pro414Leu)	NC_000023.10:g.54494316G>A	NC_000023.11:g.54467883G>A	FGD1	HGNC:3663	Homo sapiens FYVE, RhoGEF and PH domain containing 1 (FGD1), mRNA	0.9997	0.00030091
10:123274794	FGFR2	nonsynonymous SNV	NM_000141.5:c.1124A>G	NP_000132.3:p.(Tyr375Cys)	De novo	Heterozygous	548	Male	0.15	Cleft upper lip, bifid uvula	CL/P	No	No	No	Yes	1	NM_000141.5:c.1124A>G		NP_000132.3:p.(Tyr375Cys)	NC_000010.10:g.123274794T>C	NC_000010.11:g.121515280T>C	FGFR2	HGNC:3689	Homo sapiens fibroblast growth factor receptor 2 (FGFR2), transcript variant 1, mRNA	0.99731	0.0026932
4:1803571	FGFR3	nonsynonymous SNV	NM_000142.5:c.749C>G	NP_000133.1:p.(Pro250Arg)	Maternal	Heterozygous	208	Male	5.09	Cleft palate, unilateral cleft lip	CL/P	Severe	No	No	No	1	NM_000142.5:c.749C>G		NP_000133.1:p.(Pro250Arg)	NC_000004.11:g.1803571C>G	NC_000004.12:g.1801844C>G	FGFR3	HGNC:3690	Homo sapiens fibroblast growth factor receptor 3 (FGFR3), transcript variant 1, mRNA	1.6432e-05	0.99993
4:1806119	FGFR3	nonsynonymous SNV	NM_000142.5:c.1138G>A	NP_000133.1:p.(Gly380Arg)	De novo	Heterozygous	127	Male	1.22	Cleft palate	CPO	Severe	Yes, gestational	No	Yes	2	NM_000142.5:c.1138G>A		NP_000133.1:p.(Gly380Arg)	NC_000004.11:g.1806119G>A	NC_000004.12:g.1804392G>A	FGFR3	HGNC:3690	Homo sapiens fibroblast growth factor receptor 3 (FGFR3), transcript variant 1, mRNA	1.6432e-05	0.99993	This patient is homozygous for a LP variant in AIPL1 and heterozygous for a P variant in FGFR3 that accounts for their clefting.
X:153596246	FLNA	nonsynonymous SNV	NM_001110556.2:c.586C>T	NP_001104026.1:p.(Arg196Trp)	Maternal	Hemizygous	537	Male	1.61	Median cleft palate	CPO	No	No	No	No	1	NM_001110556.2:c.586C>T	NG_011506.2:g.11761C>T	NP_001104026.1:p.(Arg196Trp)	NC_000023.10:g.153596246G>A	NC_000023.11:g.154367878G>A	FLNA	HGNC:3754	Homo sapiens filamin A (FLNA), transcript variant 2, mRNA	1	1.8076e-11
3:71026856	FOXP1	stopgain	NM_001349338.3:c.1366C>T	NP_001336267.1:p.(Gln456Ter)	De novo	Heterozygous	369	Female	10.7	Bifid uvula	CPO	No	No	Yes, phenytoin 250mg daily	No	1	NM_001349338.3:c.1366C>T		NP_001336267.1:p.(Gln456Ter)	NC_000003.11:g.71026856G>A	NC_000003.12:g.70977705G>A	FOXP1	HGNC:3823	Homo sapiens forkhead box P1 (FOXP1), transcript variant 11, mRNA	0.99998	1.6209e-05
2:121746471	GLI2	frameshift substitution	NM_001374353.1:c.2934del	NP_001361282.1:p.(Gly979AlafsTer134)	Unknown	Heterozygous	89	Male	6.46	Oral cleft	OC	Severe	No	No	No	1	NM_001374353.1:c.2934del		NP_001361282.1:p.(Gly979AlafsTer134)	NC_000002.11:g.121746475del	NC_000002.12:g.120988899del	GLI2	HGNC:4318	Homo sapiens GLI family zinc finger 2 (GLI2), transcript variant 3, mRNA	0.97303	0.026972
2:121746728	GLI2	stopgain	NM_001374353.1:c.3187G>T	NP_001361282.1:p.(Glu1063Ter)	De novo	Heterozygous	600	Male	0.34	Median cleft lip and palate	CL/P	No	No	No	No	1	NM_001374353.1:c.3187G>T		NP_001361282.1:p.(Glu1063Ter)	NC_000002.11:g.121746728G>T	NC_000002.12:g.120989152G>T	GLI2	HGNC:4318	Homo sapiens GLI family zinc finger 2 (GLI2), transcript variant 3, mRNA	0.97303	0.026972
2:121743878	GLI2	stopgain	NM_001374353.1:c.1930C>T	NP_001361282.1:p.(Gln644Ter)	Maternal	Hemizygous	465	Male	0.54	Non-midline cleft palate, non-midline cleft lip	CL/P	No	No	No	No	1	NM_001374353.1:c.1930C>T		NP_001361282.1:p.(Gln644Ter)	NC_000002.11:g.121743878C>T	NC_000002.12:g.120986302C>T	GLI2	HGNC:4318	Homo sapiens GLI family zinc finger 2 (GLI2), transcript variant 3, mRNA	0.97303	0.026972
20:57466784	GNAS	startloss	NM_000516.7:c.3G>A	NP_000507.1:p.(Met1?)	De novo	Heterozygous	467	Male	3.53	Cleft palate	CPO	No	Yes, gestational	No	No	1	NM_000516.7:c.3G>A		NP_000507.1:p.(Met1?)	NC_000020.10:g.57466784G>A	NC_000020.11:g.58891729G>A	GNAS	HGNC:4392	Homo sapiens GNAS complex locus (GNAS), transcript variant 1, mRNA	0.68076	0.31924
X:71708867	HDAC8	nonsynonymous SNV	NM_018486.3:c.653G>A	NP_060956.1:p.(Gly218Asp)	De novo	Heterozygous	38	Female	16.15	Cleft palate	CPO	Severe	No	No	No	2	NM_018486.3:c.653G>A	NG_015851.1:g.89087G>A	NP_060956.1:p.(Gly218Asp)	NC_000023.10:g.71708867C>T	NC_000023.11:g.72489017C>T	HDAC8	HGNC:13315	Homo sapiens histone deacetylase 8 (HDAC8), transcript variant 1, mRNA	0.97707	0.022922	This patient has a de novo P variant in PAX8 and a de novo LP variant in HDAC8 that accounts for their clefting.
X:71681922	HDAC8	stopgain	NM_018486.3:c.937C>T	NP_060956.1:p.(Arg313Ter)	De novo	Heterozygous	303	Female	1.49	Median cleft palate	CPO	Mild	No	No	No	1	NM_018486.3:c.937C>T	NG_015851.1:g.116032C>T	NP_060956.1:p.(Arg313Ter)	NC_000023.10:g.71681922G>A	NC_000023.11:g.72462072G>A	HDAC8	HGNC:13315	Homo sapiens histone deacetylase 8 (HDAC8), transcript variant 1, mRNA	0.97707	0.022922
9:86586818	HNRNPK	frameshift substitution	NM_031263.4:c.931_932insTT	NP_112553.1:p.(Pro311LeufsTer40)	De novo	Heterozygous	385	Male	4.09	Cleft palate	CPO	No	No	No	No	1	NM_031263.4:c.931_932insTT		NP_112553.1:p.(Pro311LeufsTer40)	NC_000009.11:g.86586818_86586819insAA	NC_000009.12:g.83971903_83971904insAA	HNRNPK	HGNC:5044	Homo sapiens heterogeneous nuclear ribonucleoprotein K (HNRNPK), transcript variant 2, mRNA	0.99998	1.713e-05
9:86592674	HNRNPK	frameshift substitution	NM_031263.4:c.85dup	NP_112553.1:p.(Glu29GlyfsTer6)	De novo	Heterozygous	43	Female	12.15	Oral cleft	OC	Severe	No	No	No	1	NM_031263.4:c.85dup		NP_112553.1:p.(Glu29GlyfsTer6)	NC_000009.11:g.86592675dup	NC_000009.12:g.83977760dup	HNRNPK	HGNC:5044	Homo sapiens heterogeneous nuclear ribonucleoprotein K (HNRNPK), transcript variant 2, mRNA	0.99998	1.713e-05
9:86586190	HNRNPK	stopgain	NM_031263.4:c.1090C>T	NP_112553.1:p.(Gln364Ter)	Unknown	Heterozygous	340	Male	3.48	Cleft palate	CPO	No	No	No	No	1	NM_031263.4:c.1090C>T		NP_112553.1:p.(Gln364Ter)	NC_000009.11:g.86586190G>A	NC_000009.12:g.83971275G>A	HNRNPK	HGNC:5044	Homo sapiens heterogeneous nuclear ribonucleoprotein K (HNRNPK), transcript variant 2, mRNA	0.99998	1.713e-05
1:245019288	HNRNPU	frameshift substitution	NM_031844.3:c.2083_2084del	NP_114032.2:p.(Ser695TrpfsTer6)	Unknown (although see note)	Heterozygous	123	Female	12.58	Median cleft lip and palate	CL/P	Severe	No	No	No	1	NM_031844.3:c.2083_2084del	NG_042184.1:g.13538_13539del	NP_114032.2:p.(Ser695TrpfsTer6)	NC_000001.10:g.245019291_245019292del	NC_000001.11:g.244855989_244855990del	HNRNPU	HGNC:5048	Homo sapiens heterogeneous nuclear ribonucleoprotein U (HNRNPU), transcript variant 1, mRNA	1	1.571e-06	Reported in the literature as de novo (doi: 10.1002/ajmg.a.61599)
16:1642177	IFT140	nonsynonymous SNV	NM_014714.4:c.634G>A	NP_055529.2:p.(Gly212Arg)	Maternal	Compound heterozygous	264	Male	2.46	Bifid uvula	CPO	Mild	No	No	No	2	NM_014714.4:c.634G>A	NG_032783.1:g.24933G>A	NP_055529.2:p.(Gly212Arg)	NC_000016.9:g.1642177C>T	NC_000016.10:g.1592176C>T	IFT140	HGNC:29077	Homo sapiens intraflagellar transport 140 (IFT140), mRNA	9.914e-24	0.9806
16:1608057	IFT140	stopgain	NM_014714.4:c.2278C>T	NP_055529.2:p.(Arg760Ter)	Paternal	Compound heterozygous	264	Male	2.46	Bifid uvula	CPO	Mild	No	No	No	2	NM_014714.4:c.2278C>T	NG_032783.1:g.59053C>T	NP_055529.2:p.(Arg760Ter)	NC_000016.9:g.1608057G>A	NC_000016.10:g.1558056G>A	IFT140	HGNC:29077	Homo sapiens intraflagellar transport 140 (IFT140), mRNA	9.914e-24	0.9806
17:44159858	KANSL1	frameshift substitution	NM_015443.4:c.1480_1481del	NP_056258.1:p.(Leu494IlefsTer5)	De novo	Heterozygous	262	Female	13.86	Cleft palate, cleft upper lip	CL/P	Mild	No	No	No	1	NM_015443.4:c.1480_1481del		NP_056258.1:p.(Leu494IlefsTer5)	NC_000017.10:g.44159859_44159860del	NC_000017.11:g.46082493_46082494del	KANSL1	HGNC:24565	Homo sapiens KAT8 regulatory NSL complex subunit 1 (KANSL1), transcript variant 2, mRNA	0.99972	0.00028471
8:41832342	KAT6A	splicing	NM_006766.5:c.1364-2A>T	NP_006757.2:p.?	Unknown	Heterozygous	190	Male	11	Submucous cleft soft palate	CPO	Severe	No	No	No	1	NM_006766.5:c.1364-2A>T	NG_042093.1:g.82203A>T	NP_006757.2:p.?	NC_000008.10:g.41832342T>A	NC_000008.11:g.41974824T>A	KAT6A	HGNC:13013	Homo sapiens lysine acetyltransferase 6A (KAT6A), transcript variant 1, mRNA	1	6.4726e-14
10:76788902	KAT6B	frameshift substitution	NM_012330.4:c.4322dup	NP_036462.2:p.(Glu1442GlyfsTer22)	De novo	Heterozygous	320	Male	13.33	Cleft palate	CPO	No	No	No	No	1	NM_012330.4:c.4322dup	NG_032048.1:g.207734dup	NP_036462.2:p.(Glu1442GlyfsTer22)	NC_000010.10:g.76788904dup	NC_000010.11:g.75029146dup	KAT6B	HGNC:17582	Homo sapiens lysine acetyltransferase 6B (KAT6B), transcript variant 1, mRNA	1	3.0435e-10
10:76788784	KAT6B	frameshift substitution	NM_012330.4:c.4205_4206del	NP_036462.2:p.(Ser1402CysfsTer5)	De novo	Heterozygous	586	Male	0.02	Cleft palate	CPO	No	Yes, gestational	No	No	1	NM_012330.4:c.4205_4206del	NG_032048.1:g.207617_207618del	NP_036462.2:p.(Ser1402CysfsTer5)	NC_000010.10:g.76788787_76788788del	NC_000010.11:g.75029029_75029030del	KAT6B	HGNC:17582	Homo sapiens lysine acetyltransferase 6B (KAT6B), transcript variant 1, mRNA	1	3.0435e-10
10:76741660	KAT6B	stopgain	NM_012330.4:c.2347C>T	NP_036462.2:p.(Arg783Ter)	De novo	Heterozygous	383	Female	2.47	Submucous cleft soft palate	CPO	No	No	No	No	1	NM_012330.4:c.2347C>T	NG_032048.1:g.160490C>T	NP_036462.2:p.(Arg783Ter)	NC_000010.10:g.76741660C>T	NC_000010.11:g.74981902C>T	KAT6B	HGNC:17582	Homo sapiens lysine acetyltransferase 6B (KAT6B), transcript variant 1, mRNA	1	3.0435e-10
X:53228322	KDM5C	stopgain	NM_004187.5:c.2080C>T	NP_004178.2:p.(Arg694Ter)	De novo	Heterozygous	561	Female	2.3	Bifid uvula	CPO	No	No	No	No	1	NM_004187.5:c.2080C>T		NP_004178.2:p.(Arg694Ter)	NC_000023.10:g.53228322G>A	NC_000023.11:g.53199140G>A	KDM5C	HGNC:11114	Homo sapiens lysine demethylase 5C (KDM5C), transcript variant 1, mRNA	1	1.4714e-06
11:118344280	KMT2A	frameshift substitution	NM_001197104.2:c.2407_2408del	NP_001184033.1:p.(Leu803AspfsTer18)	De novo	Heterozygous	242	Male	1.05	Bifid uvula	CPO	Severe	No	No	No	1	NM_001197104.2:c.2407_2408del		NP_001184033.1:p.(Leu803AspfsTer18)	NC_000011.9:g.118344281_118344282del	NC_000011.10:g.118473566_118473567del	KMT2A	HGNC:7132	Homo sapiens lysine methyltransferase 2A (KMT2A), transcript variant 1, mRNA	1	5.4303e-23
12:49444036	KMT2D	frameshift substitution	NM_003482.4:c.3334del	NP_003473.3:p.(Leu1112TrpfsTer7)	De novo	Heterozygous	29	Female	0.17	Cleft palate	CPO	Severe	No	No	No	1	NM_003482.4:c.3334del		NP_003473.3:p.(Leu1112TrpfsTer7)	NC_000012.11:g.49444039del	NC_000012.12:g.49050256del	KMT2D	HGNC:7133	Homo sapiens lysine methyltransferase 2D (KMT2D), mRNA	1	3.5506e-26
12:49419921	KMT2D	frameshift substitution	NM_003482.4:c.15732_15784+43del	NP_003473.3:p.?	Unknown	Heterozygous	45	Female	2.91	Cleft soft palate	CPO	Severe	No	No	No	1	NM_003482.4:c.15732_15784+43del		NP_003473.3:p.?	NC_000012.11:g.49419924_49420019del	NC_000012.12:g.49026141_49026236del	KMT2D	HGNC:7133	Homo sapiens lysine methyltransferase 2D (KMT2D), mRNA	1	3.5506e-26
12:49427743	KMT2D	nonsynonymous SNV	NM_003482.4:c.10745G>A	NP_003473.3:p.(Arg3582Gln)	Maternal	Heterozygous	483	Male	6.02	Bifid uvula	CPO	No	No	No	No	1	NM_003482.4:c.10745G>A		NP_003473.3:p.(Arg3582Gln)	NC_000012.11:g.49427743C>T	NC_000012.12:g.49033960C>T	KMT2D	HGNC:7133	Homo sapiens lysine methyltransferase 2D (KMT2D), mRNA	1	3.5506e-26
12:49420213	KMT2D	nonsynonymous SNV	NM_003482.4:c.15536G>A	NP_003473.3:p.(Arg5179His)	Unknown	Heterozygous	156	Female	44.27	Bifid uvula	CPO	Severe	No	No	No	1	NM_003482.4:c.15536G>A		NP_003473.3:p.(Arg5179His)	NC_000012.11:g.49420213C>T	NC_000012.12:g.49026430C>T	KMT2D	HGNC:7133	Homo sapiens lysine methyltransferase 2D (KMT2D), mRNA	1	3.5506e-26
12:49420076	KMT2D	nonsynonymous SNV	NM_003482.4:c.15673C>T	NP_003473.3:p.(Arg5225Cys)	Unknown	Heterozygous	160	Male	4.73	Cleft secondary palate	CPO	Severe	No	No	No	1	NM_003482.4:c.15673C>T		NP_003473.3:p.(Arg5225Cys)	NC_000012.11:g.49420076G>A	NC_000012.12:g.49026293G>A	KMT2D	HGNC:7133	Homo sapiens lysine methyltransferase 2D (KMT2D), mRNA	1	3.5506e-26
12:49426270	KMT2D	stopgain	NM_003482.4:c.12218C>G	NP_003473.3:p.(Ser4073Ter)	De novo	Heterozygous	271	Female	11.7	Cleft palate	CPO	Mild	No	No	No	1	NM_003482.4:c.12218C>G		NP_003473.3:p.(Ser4073Ter)	NC_000012.11:g.49426270G>C	NC_000012.12:g.49032487G>C	KMT2D	HGNC:7133	Homo sapiens lysine methyltransferase 2D (KMT2D), mRNA	1	3.5506e-26
6:70411361	LMBRD1	frameshift substitution	NM_018368.4:c.1056del	NP_060838.3:p.(Asn353IlefsTer18)	Biparental	Homozygous	396	Male	6.24	Cleft soft palate	CPO	No	No	No	No	1	NM_018368.4:c.1056del	NG_016012.2:g.170147del	NP_060838.3:p.(Asn353IlefsTer18)	NC_000006.11:g.70411362del	NC_000006.12:g.69701470del	LMBRD1	HGNC:23038	Homo sapiens LMBR1 domain containing 1 (LMBRD1), transcript variant 1, mRNA	9.0253e-11	0.89644
22:21348966	LZTR1	nonsynonymous SNV	NM_006767.4:c.1735G>A	NP_006758.2:p.(Val579Met)	Paternal	Compound heterozygous	494	Female	8.55	Bifid uvula	CPO	No	No	No	No	4	NM_006767.4:c.1735G>A	NG_034193.1:g.17409G>A	NP_006758.2:p.(Val579Met)	NC_000022.10:g.21348966G>A	NC_000022.11:g.20994677G>A	LZTR1	HGNC:6742	Homo sapiens leucine zipper like transcription regulator 1 (LZTR1), mRNA	1.0211e-92	9.5958e-25	This patient is compound heterozygous for P variants in NEB and P/LP variants in LZTR1.
22:21343948	LZTR1	stopgain	NM_006767.4:c.628C>T	NP_006758.2:p.(Arg210Ter)	Maternal	Compound heterozygous	494	Female	8.55	Bifid uvula	CPO	No	No	No	No	4	NM_006767.4:c.628C>T	NG_034193.1:g.12391C>T	NP_006758.2:p.(Arg210Ter)	NC_000022.10:g.21343948C>T	NC_000022.11:g.20989659C>T	LZTR1	HGNC:6742	Homo sapiens leucine zipper like transcription regulator 1 (LZTR1), mRNA	1.0211e-92	9.5958e-25
16:79632920	MAF	nonsynonymous SNV	NM_005360.5:c.880C>T	NP_005351.2:p.(Arg294Trp)	De novo	Heterozygous	435	Male	11.69	Submucous cleft soft palate	CPO	No	No	No	No	1	NM_005360.5:c.880C>T	NG_016440.1:g.6703C>T	NP_005351.2:p.(Arg294Trp)	NC_000016.9:g.79632920G>A	NC_000016.10:g.79599023G>A	MAF	HGNC:6776	Homo sapiens MAF bZIP transcription factor (MAF), transcript variant 1, mRNA	0.74382	0.25408
15:23890893	MAGEL2	frameshift substitution	NM_019066.5:c.1996dup	NP_061939.3:p.(Gln666ProfsTer47)	Unknown	Heterozygous	227	Female	1.59	Cleft palate	CPO	Severe	No	No	No	1	NM_019066.5:c.1996dup	NG_016776.1:g.7100dup	NP_061939.3:p.(Gln666ProfsTer47)	NC_000015.9:g.23890900dup	NC_000015.10:g.23645753dup	MAGEL2	HGNC:6814	Homo sapiens MAGE family member L2 (MAGEL2), mRNA	0.97506	0.024943
9:140002007	MAN1B1	nonsynonymous SNV	NM_016219.5:c.1789C>T	NP_057303.2:p.(Arg597Trp)	Biparental	Homozygous	212	Female	6.45	Bifid uvula	CPO	Severe	No	No	No	2	NM_016219.5:c.1789C>T	NG_031978.1:g.25629C>T	NP_057303.2:p.(Arg597Trp)	NC_000009.11:g.140002007C>T	NC_000009.12:g.137107555C>T	MAN1B1	HGNC:6823	Homo sapiens mannosidase alpha class 1B member 1 (MAN1B1), transcript variant 1, mRNA	1.1812e-08	0.98562	This patient is heterozygous for a LP variant in WDFY3 and homozygous for a LP variant in MAN1B1.
15:66777364	MAP2K1	nonsynonymous SNV	NM_002755.4:c.730T>G	NP_002746.1:p.(Ser244Ala)	De novo	Heterozygous	223	Female	1.39	Incomplete cleft of the upper lip	CL/P	Severe	Yes, gestational	No	No	1	NM_002755.4:c.730T>G		NP_002746.1:p.(Ser244Ala)	NC_000015.9:g.66777364T>G	NC_000015.10:g.66485026T>G	MAP2K1	HGNC:6840	Homo sapiens mitogen-activated protein kinase kinase 1 (MAP2K1), mRNA	0.89669	0.1033
X:70357668	MED12	stopgain	NM_005120.3:c.5919C>A	NP_005111.2:p.(Tyr1973Ter)	De novo	Heterozygous	77	Female	4.11	Submucous cleft hard palate	CPO	Severe	No	No	No	1	NM_005120.3:c.5919C>A	NG_012808.1:g.24263C>A	NP_005111.2:p.(Tyr1973Ter)	NC_000023.10:g.70357668C>A	NC_000023.11:g.71137818C>A	MED12	HGNC:11957	Homo sapiens mediator complex subunit 12 (MED12), mRNA	1	1.9121e-13
12:116549231	MED13L	splicing	NM_015335.5:c.395+2T>G	NP_056150.1:p.?	De novo	Heterozygous	298	Male	3.19	Submucous cleft hard palate, bifid uvula	CPO	Mild	No	No	No	1	NM_015335.5:c.395+2T>G		NP_056150.1:p.?	NC_000012.11:g.116549231A>C	NC_000012.12:g.116111426A>C	MED13L	HGNC:22962	Homo sapiens mediator complex subunit 13L (MED13L), mRNA	1	4.9248e-15
12:116413012	MED13L	nonsynonymous SNV	NM_015335.5:c.5695G>A	NP_056150.1:p.(Gly1899Arg)	De novo	Heterozygous	389	Male	14.33	Bifid uvula	CPO	No	No	No	No	1	NM_015335.5:c.5695G>A		NP_056150.1:p.(Gly1899Arg)	NC_000012.11:g.116413012C>T	NC_000012.12:g.115975207C>T	MED13L	HGNC:22962	Homo sapiens mediator complex subunit 13L (MED13L), mRNA	1	4.9248e-15
12:116422129	MED13L	nonsynonymous SNV	NM_015335.5:c.4387G>A	NP_056150.1:p.(Gly1463Arg)	De novo	Heterozygous	170	Male	1.62	Cleft palate	CPO	Severe	No	No	No	1	NM_015335.5:c.4387G>A		NP_056150.1:p.(Gly1463Arg)	NC_000012.11:g.116422129C>T	NC_000012.12:g.115984324C>T	MED13L	HGNC:22962	Homo sapiens mediator complex subunit 13L (MED13L), mRNA	1	4.9248e-15
2:152586128	NEB	splicing	NM_001164508.2:c.78+1G>A	NP_001157980.2:p.?	Maternal	Compound heterozygous	494	Female	8.55	Bifid uvula	CPO	No	No	No	No	4	NM_001164508.2:c.78+1G>A		NP_001157980.2:p.?	NC_000002.11:g.152586128C>T	NC_000002.12:g.151729614C>T	NEB	HGNC:7720	Homo sapiens nebulin (NEB), transcript variant 2, mRNA	4.5589e-41	1	This patient is compound heterozygous for P variants in NEB and P/LP variants in LZTR1.
2:152389984	NEB	frameshift substitution	NM_001164508.2:c.21384_21388dup	NP_001157980.2:p.(Ala7130GlyfsTer84)	Paternal	Compound heterozygous	494	Female	8.55	Bifid uvula	CPO	No	No	No	No	4	NM_001164508.2:c.21384_21388dup		NP_001157980.2:p.(Ala7130GlyfsTer84)	NC_000002.11:g.152389985_152389989dup	NC_000002.12:g.151533471_151533475dup	NEB	HGNC:7720	Homo sapiens nebulin (NEB), transcript variant 2, mRNA	4.5589e-41	1
18:56057899	NEDD4L	nonsynonymous SNV	NM_001144967.3:c.2677G>A	NP_001138439.1:p.(Glu893Lys)	De novo	Heterozygous	136	Male	1.04	Cleft palate	CPO	Severe	No	No	Yes	1	NM_001144967.3:c.2677G>A	NG_029954.1:g.351290G>A	NP_001138439.1:p.(Glu893Lys)	NC_000018.9:g.56057899G>A	NC_000018.10:g.58390667G>A	NEDD4L	HGNC:7728	Homo sapiens NEDD4 like E3 ubiquitin protein ligase (NEDD4L), transcript variant j, mRNA	1	3.1498e-06	The two patients with this variant in NEDD4L are unrelated.
18:56057899	NEDD4L	nonsynonymous SNV	NM_001144967.3:c.2677G>A	NP_001138439.1:p.(Glu893Lys)	De novo	Heterozygous	36	Female	4.08	Cleft palate	CPO	Severe	No	No	No	1	NM_001144967.3:c.2677G>A	NG_029954.1:g.351290G>A	NP_001138439.1:p.(Glu893Lys)	NC_000018.9:g.56057899G>A	NC_000018.10:g.58390667G>A	NEDD4L	HGNC:7728	Homo sapiens NEDD4 like E3 ubiquitin protein ligase (NEDD4L), transcript variant j, mRNA	1	3.1498e-06	The two patients with this variant in NEDD4L are unrelated.
X:70517750	NONO	stopgain	NM_007363.5:c.1093C>T	NP_031389.3:p.(Arg365Ter)	De novo	Hemizygous	8	Male	14.44	Bifid uvula	CPO	Severe	No	No	No	1	NM_007363.5:c.1093C>T		NP_031389.3:p.(Arg365Ter)	NC_000023.10:g.70517750C>T	NC_000023.11:g.71297900C>T	NONO	HGNC:7871	Homo sapiens non-POU domain containing octamer binding (NONO), transcript variant 2, mRNA	0.9935	0.006501
1:120458619	NOTCH2	stopgain	NM_024408.4:c.6724_6725del	NP_077719.2:p.(Ser2242Ter)	De novo	Heterozygous	266	Female	8.28	Submucous cleft hard palate	CPO	Mild	No	No	No	1	NM_024408.4:c.6724_6725del	NG_008163.1:g.158656_158657del	NP_077719.2:p.(Ser2242Ter)	NC_000001.10:g.120458621_120458622del	NC_000001.11:g.119915998_119915999del	NOTCH2	HGNC:7882	Homo sapiens notch receptor 2 (NOTCH2), transcript variant 1, mRNA	1	8.3901e-13
X:13778418	OFD1	frameshift substitution	NM_003611.3:c.1840del	NP_003602.1:p.(Ala614HisfsTer15)	De novo	Heterozygous	423	Female	2.62	Median cleft lip and palate	CL/P	No	No	No	No	1	NM_003611.3:c.1840del	NG_008872.1:g.30588del	NP_003602.1:p.(Ala614HisfsTer15)	NC_000023.10:g.13778419del	NC_000023.11:g.13760300del	OFD1	HGNC:2567	Homo sapiens OFD1 centriole and centriolar satellite protein (OFD1), transcript variant 1, mRNA	0.95968	0.040323
X:13754781	OFD1	frameshift substitution	NM_003611.3:c.299dup	NP_003602.1:p.(Leu100PhefsTer17)	De novo	Heterozygous	546	Female	7.96	Unilateral cleft palate	CPO	No	No	No	No	1	NM_003611.3:c.299dup	NG_008872.1:g.6953dup	NP_003602.1:p.(Leu100PhefsTer17)	NC_000023.10:g.13754784dup	NC_000023.11:g.13736665dup	OFD1	HGNC:2567	Homo sapiens OFD1 centriole and centriolar satellite protein (OFD1), transcript variant 1, mRNA	0.95968	0.040323
2:114000347	PAX8	nonsynonymous SNV	NM_003466.4:c.398G>A	NP_003457.1:p.(Arg133Gln)	De novo	Heterozygous	38	Female	16.15	Cleft palate	CPO	Severe	No	No	No	2	NM_003466.4:c.398G>A		NP_003457.1:p.(Arg133Gln)	NC_000002.11:g.114000347C>T	NC_000002.12:g.113242770C>T	PAX8	HGNC:8622	Homo sapiens paired box 8 (PAX8), transcript variant PAX8A, mRNA	0.99869	0.0013115	This patient has a de novo P variant in PAX8 and a de novo LP variant in HDAC8 that accounts for their clefting.
17:37840962	PGAP3	nonsynonymous SNV	NM_033419.5:c.320C>T	NP_219487.3:p.(Ser107Leu)	Biparental	Homozygous	142	Male	2.61	Cleft palate	CPO	Severe	No	No	No	1	NM_033419.5:c.320C>T	NG_034125.1:g.8362C>T	NP_219487.3:p.(Ser107Leu)	NC_000017.10:g.37840962G>A	NC_000017.11:g.39684709G>A	PGAP3	HGNC:23719	Homo sapiens post-GPI attachment to proteins phospholipase 3 (PGAP3), transcript variant 1, mRNA	0.00194	0.97836	The variants in PGAP3 were identified in 5 patients from 3 families.
17:37840962	PGAP3	nonsynonymous SNV	NM_033419.5:c.320C>T	NP_219487.3:p.(Ser107Leu)	Maternal	Compound heterozygous	400	Female	5.75	Cleft soft palate	CPO	No	No	No	No	2	NM_033419.5:c.320C>T	NG_034125.1:g.8362C>T	NP_219487.3:p.(Ser107Leu)	NC_000017.10:g.37840962G>A	NC_000017.11:g.39684709G>A	PGAP3	HGNC:23719	Homo sapiens post-GPI attachment to proteins phospholipase 3 (PGAP3), transcript variant 1, mRNA	0.00194	0.97836	The variants in PGAP3 were identified in 5 patients from 3 families.
17:37840962	PGAP3	nonsynonymous SNV	NM_033419.5:c.320C>T	NP_219487.3:p.(Ser107Leu)	Maternal	Compound heterozygous	84	Male	0.3	Cleft soft palate	CPO	Severe	No	No	No	2	NM_033419.5:c.320C>T	NG_034125.1:g.8362C>T	NP_219487.3:p.(Ser107Leu)	NC_000017.10:g.37840962G>A	NC_000017.11:g.39684709G>A	PGAP3	HGNC:23719	Homo sapiens post-GPI attachment to proteins phospholipase 3 (PGAP3), transcript variant 1, mRNA	0.00194	0.97836	The variants in PGAP3 were identified in 5 patients from 3 families.
17:37829105	PGAP3	nonsynonymous SNV	NM_033419.5:c.914A>G	NP_219487.3:p.(Asp305Gly)	Paternal	Compound heterozygous	400	Female	5.75	Cleft soft palate	CPO	No	No	No	No	2	NM_033419.5:c.914A>G	NG_034125.1:g.20219A>G	NP_219487.3:p.(Asp305Gly)	NC_000017.10:g.37829105T>C	NC_000017.11:g.39672852T>C	PGAP3	HGNC:23719	Homo sapiens post-GPI attachment to proteins phospholipase 3 (PGAP3), transcript variant 1, mRNA	0.00194	0.97836	The variants in PGAP3 were identified in 5 patients from 3 families.
17:37829105	PGAP3	nonsynonymous SNV	NM_033419.5:c.914A>G	NP_219487.3:p.(Asp305Gly)	Paternal	Compound heterozygous	84	Male	0.3	Cleft soft palate	CPO	Severe	No	No	No	2	NM_033419.5:c.914A>G	NG_034125.1:g.20219A>G	NP_219487.3:p.(Asp305Gly)	NC_000017.10:g.37829105T>C	NC_000017.11:g.39672852T>C	PGAP3	HGNC:23719	Homo sapiens post-GPI attachment to proteins phospholipase 3 (PGAP3), transcript variant 1, mRNA	0.00194	0.97836	The variants in PGAP3 were identified in 5 patients from 3 families.
17:37830246	PGAP3	nonsynonymous SNV	NM_033419.5:c.557G>C	NP_219487.3:p.(Arg186Thr)	Biparental	Homozygous	71	Female	1.82	Cleft palate	CPO	Severe	No	No	Yes	1	NM_033419.5:c.557G>C	NG_034125.1:g.19078G>C	NP_219487.3:p.(Arg186Thr)	NC_000017.10:g.37830246C>G	NC_000017.11:g.39673993C>G	PGAP3	HGNC:23719	Homo sapiens post-GPI attachment to proteins phospholipase 3 (PGAP3), transcript variant 1, mRNA	0.00194	0.97836	The variants in PGAP3 were identified in 5 patients from 3 families.
17:37830246	PGAP3	nonsynonymous SNV	NM_033419.5:c.557G>C	NP_219487.3:p.(Arg186Thr)	Biparental	Homozygous	362	Male	0.23	Cleft palate	CPO	No	No	No	Yes	1	NM_033419.5:c.557G>C	NG_034125.1:g.19078G>C	NP_219487.3:p.(Arg186Thr)	NC_000017.10:g.37830246C>G	NC_000017.11:g.39673993C>G	PGAP3	HGNC:23719	Homo sapiens post-GPI attachment to proteins phospholipase 3 (PGAP3), transcript variant 1, mRNA	0.00194	0.97836	The variants in PGAP3 were identified in 5 patients from 3 families.
1:64059315	PGM1	frameshift substitution	NM_002633.3:c.157del	NP_002624.2:p.(Gln53ArgfsTer15)	Maternal	Compound heterozygous	497	Male	1.57	Cleft palate	CPO	No	No	No	No	2	NM_002633.3:c.157del	NG_016966.1:g.5370del	NP_002624.2:p.(Gln53ArgfsTer15)	NC_000001.10:g.64059316del	NC_000001.11:g.63593645del	PGM1	HGNC:8905	Homo sapiens phosphoglucomutase 1 (PGM1), transcript variant 1, mRNA	5.0551e-15	0.026039
1:64102019	PGM1	nonsynonymous SNV	NM_002633.3:c.988G>C	NP_002624.2:p.(Gly330Arg)	Paternal	Compound heterozygous	497	Male	1.57	Cleft palate	CPO	No	No	No	No	2	NM_002633.3:c.988G>C	NG_016966.1:g.48073G>C	NP_002624.2:p.(Gly330Arg)	NC_000001.10:g.64102019G>C	NC_000001.11:g.63636348G>C	PGM1	HGNC:8905	Homo sapiens phosphoglucomutase 1 (PGM1), transcript variant 1, mRNA	5.0551e-15	0.026039
X:54013549	PHF8	stopgain	NM_015107.3:c.1957C>T	NP_055922.1:p.(Arg653Ter)	De novo	Hemizygous	116	Male	11.49	Cleft palate, unilateral cleft lip	CL/P	Severe	No	No	No	1	NM_015107.3:c.1957C>T	NG_021309.1:g.63021C>T	NP_055922.1:p.(Arg653Ter)	NC_000023.10:g.54013549G>A	NC_000023.11:g.53987116G>A	PHF8	HGNC:20672	Homo sapiens PHD finger protein 8 (PHF8), transcript variant 2, mRNA	0.99785	0.0021514
18:10671726	PIEZO2	nonsynonymous SNV	NM_001378183.1:c.8396G>A	NP_001365112.1:p.(Arg2799His)	De novo	Heterozygous	599	Female	0.98	Cleft palate	CPO	No	No	No	No	1	NM_001378183.1:c.8396G>A		NP_001365112.1:p.(Arg2799His)	NC_000018.9:g.10671726C>T	NC_000018.10:g.10671729C>T	PIEZO2	HGNC:26270	Homo sapiens piezo type mechanosensitive ion channel component 2 (PIEZO2), transcript variant 1, mRNA	8.0992e-07	1	Three of the 4 patients with this variant in PIEZO2 are siblings and the 4th patient is not related to this family.
18:10671726	PIEZO2	nonsynonymous SNV	NM_001378183.1:c.8396G>A	NP_001365112.1:p.(Arg2799His)	Maternal	Heterozygous	329	Male	12.5	Cleft palate	CPO	No	No	No	No	1	NM_001378183.1:c.8396G>A		NP_001365112.1:p.(Arg2799His)	NC_000018.9:g.10671726C>T	NC_000018.10:g.10671729C>T	PIEZO2	HGNC:26270	Homo sapiens piezo type mechanosensitive ion channel component 2 (PIEZO2), transcript variant 1, mRNA	8.0992e-07	1	Three of the 4 patients with this variant in PIEZO2 are siblings and the 4th patient is not related to this family.
18:10671726	PIEZO2	nonsynonymous SNV	NM_001378183.1:c.8396G>A	NP_001365112.1:p.(Arg2799His)	Maternal	Heterozygous	330	Female	11.34	Cleft palate	CPO	No	No	No	No	1	NM_001378183.1:c.8396G>A		NP_001365112.1:p.(Arg2799His)	NC_000018.9:g.10671726C>T	NC_000018.10:g.10671729C>T	PIEZO2	HGNC:26270	Homo sapiens piezo type mechanosensitive ion channel component 2 (PIEZO2), transcript variant 1, mRNA	8.0992e-07	1	Three of the 4 patients with this variant in PIEZO2 are siblings and the 4th patient is not related to this family.
18:10671726	PIEZO2	nonsynonymous SNV	NM_001378183.1:c.8396G>A	NP_001365112.1:p.(Arg2799His)	Maternal	Heterozygous	331	Male	9.84	Cleft palate	CPO	No	No	No	No	1	NM_001378183.1:c.8396G>A		NP_001365112.1:p.(Arg2799His)	NC_000018.9:g.10671726C>T	NC_000018.10:g.10671729C>T	PIEZO2	HGNC:26270	Homo sapiens piezo type mechanosensitive ion channel component 2 (PIEZO2), transcript variant 1, mRNA	8.0992e-07	1	Three of the 4 patients with this variant in PIEZO2 are siblings and the 4th patient is not related to this family.
1:27121019	PIGV	stopgain	NM_017837.4:c.146C>A	NP_060307.2:p.(Ser49Ter)	Paternal	Compound heterozygous	122	Female	5.08	Cleft palate	CPO	Severe	No	No	No	2	NM_017837.4:c.146C>A		NP_060307.2:p.(Ser49Ter)	NC_000001.10:g.27120671C>A	NC_000001.11:g.26794180C>A	PIGV	HGNC:26031	Homo sapiens phosphatidylinositol glycan anchor biosynthesis class V (PIGV), transcript variant 2, mRNA	1.5131e-08	0.38624
1:27120671	PIGV	stopgain	NM_017837.4:c.146C>A	NP_060307.2:p.(Ser49Ter)	Maternal	Compound heterozygous	122	Female	5.08	Cleft palate	CPO	Severe	No	No	No	2	NM_017837.4:c.146C>A		NP_060307.2:p.(Ser49Ter)	NC_000001.10:g.27120671C>A	NC_000001.11:g.26794180C>A	PIGV	HGNC:26031	Homo sapiens phosphatidylinositol glycan anchor biosynthesis class V (PIGV), transcript variant 2, mRNA	1.5131e-08	0.38624
3:178952048	PIK3CA	nonsynonymous SNV	NM_006218.4:c.3103G>A	NP_006209.2:p.(Ala1035Thr)	De novo	Heterozygous	171	Female	8.17	Submucous cleft hard palate	CPO	Severe	No	No	No	1	NM_006218.4:c.3103G>A		NP_006209.2:p.(Ala1035Thr)	NC_000003.11:g.178952048G>A	NC_000003.12:g.179234260G>A	PIK3CA	HGNC:8975	Homo sapiens phosphatidylinositol-4,5-bisphosphate 3-kinase catalytic subunit alpha (PIK3CA), mRNA	1	4.139e-09
1:151381210	POGZ	frameshift substitution	NM_015100.4:c.2020del	NP_055915.2:p.(Arg674ValfsTer9)	Paternal	Heterozygous	129	Male	5.88	Non-midline cleft lip	CL/P	Severe	No	No	Yes	1	NM_015100.4:c.2020del	NG_046601.1:g.55731del	NP_055915.2:p.(Arg674ValfsTer9)	NC_000001.10:g.151381212del	NC_000001.11:g.151408736del	POGZ	HGNC:18801	Homo sapiens pogo transposable element derived with ZNF domain (POGZ), transcript variant 1, mRNA	1	5.9543e-09
1:151378252	POGZ	stopgain	NM_015100.4:c.3259C>T	NP_055915.2:p.(Arg1087Ter)	Unknown	Heterozygous	195	Female	10.98	Bifid uvula	CPO	Severe	Yes, MODY Rx insulin	No	No	1	NM_015100.4:c.3259C>T	NG_046601.1:g.58690C>T	NP_055915.2:p.(Arg1087Ter)	NC_000001.10:g.151378252G>A	NC_000001.11:g.151405776G>A	POGZ	HGNC:18801	Homo sapiens pogo transposable element derived with ZNF domain (POGZ), transcript variant 1, mRNA	1	5.9543e-09
X:24733321	POLA1	splicing	NM_001330360.2:c.525+1G>A	NP_001317289.1:p.?	Maternal	Hemizygous	479	Male	0.64	Bifid uvula	CPO	No	No	No	No	1	NM_001330360.2:c.525+1G>A		NP_001317289.1:p.?	NC_000023.10:g.24733321G>A	NC_000023.11:g.24715204G>A	POLA1	HGNC:9173	Homo sapiens DNA polymerase alpha 1, catalytic subunit (POLA1), transcript variant 1, mRNA	1	7.7001e-10
17:7404906	POLR2A	nonsynonymous SNV	NM_000937.5:c.2207C>T	NP_000928.1:p.(Thr736Met)	De novo	Heterozygous	41	Female	13.89	Cleft palate	CPO	Severe	No	No	No	1	NM_000937.5:c.2207C>T	NG_027747.2:g.22209C>T	NP_000928.1:p.(Thr736Met)	NC_000017.10:g.7404906C>T	NC_000017.11:g.7501587C>T	POLR2A	HGNC:9187	Homo sapiens RNA polymerase II subunit A (POLR2A), mRNA	1	6.5954e-09
19:52715968	PPP2R1A	nonsynonymous SNV	NM_014225.6:c.533C>A	NP_055040.2:p.(Thr178Asn)	De novo	Heterozygous	105	Male	3.19	Cleft palate	CPO	Severe	No	No	No	1	NM_014225.6:c.533C>A		NP_055040.2:p.(Thr178Asn)	NC_000019.9:g.52715968C>A	NC_000019.10:g.52212715C>A	PPP2R1A	HGNC:9302	Homo sapiens protein phosphatase 2 scaffold subunit Aalpha (PPP2R1A), transcript variant 1, mRNA	0.98389	0.016115
9:98231437	PTCH1	splicing	NM_000264.5:c.1848-2A>G	NP_000255.2:p.?	De novo	Heterozygous	443	Male	10.72	Bifid uvula	CPO	No	No	No	No	1	NM_000264.5:c.1848-2A>G		NP_000255.2:p.?	NC_000009.11:g.98231437T>C	NC_000009.12:g.95469155T>C	PTCH1	HGNC:9585	Homo sapiens patched 1 (PTCH1), transcript variant 1b, mRNA	1	4.9438e-10
8:144900438	PUF60	nonframeshift substitution	NM_078480.3:c.527_528insCCA	NP_510965.1:p.(Glu176delinsAspGln)	De novo	Heterozygous	401	Male	2.96	Submucous cleft hard palate	CPO	No	No	No	No	1	NM_078480.3:c.527_528insCCA	NG_033879.1:g.16118_16119insCCA	NP_510965.1:p.(Glu176delinsAspGln)	NC_000008.10:g.144900439_144900440insGGT	NC_000008.11:g.143818269_143818270insGGT	PUF60	HGNC:17042	Homo sapiens poly(U) binding splicing factor 60 (PUF60), transcript variant 1, mRNA	0.99677	0.0032344
8:117864884	RAD21	frameshift substitution	NM_006265.3:c.1217_1224del	NP_006256.1:p.(Lys406ArgfsTer4)	Unknown	Heterozygous	26	Male	1.84	Cleft palate	CPO	Severe	No	No	No	1	NM_006265.3:c.1217_1224del		NP_006256.1:p.(Lys406ArgfsTer4)	NC_000008.10:g.117864894_117864901del	NC_000008.11:g.116852655_116852662del	RAD21	HGNC:9811	Homo sapiens RAD21 cohesin complex component (RAD21), mRNA	0.99701	0.0029925
8:117859832	RAD21	nonframeshift substitution	NM_006265.3:c.1800_1802del	NP_006256.1:p.(Phe600del)	De novo	Heterozygous	152	Male	10.83	Median cleft palate	CPO	Severe	No	No	No	1	NM_006265.3:c.1800_1802del		NP_006256.1:p.(Phe600del)	NC_000008.10:g.117859836_117859838del	NC_000008.11:g.116847597_116847599del	RAD21	HGNC:9811	Homo sapiens RAD21 cohesin complex component (RAD21), mRNA	0.99701	0.0029925
X:47045655	RBM10	splicing	NM_005676.5:c.2538-2A>G	NP_005667.2:p.?	De novo	Hemizygous	244	Male	3.54	Cleft palate	CPO	Severe	No	No	No	1	NM_005676.5:c.2538-2A>G	NG_012548.1:g.46025A>G	NP_005667.2:p.?	NC_000023.10:g.47045655A>G	NC_000023.11:g.47186256A>G	RBM10	HGNC:9896	Homo sapiens RNA binding motif protein 10 (RBM10), transcript variant 1, mRNA	1	9.3854e-07
1:8418276	RERE	nonframeshift substitution	NM_001042681.2:c.4313_4318dup	NP_001036146.1:p.(Leu1438_His1439dup)	De novo	Heterozygous	162	Male	0.23	Cleft palate	CPO	Severe	No	No	No	1	NM_001042681.2:c.4313_4318dup		NP_001036146.1:p.(Leu1438_His1439dup)	NC_000001.10:g.8418288_8418293dup	NC_000001.11:g.8358228_8358233dup	RERE	HGNC:9965	Homo sapiens arginine-glutamic acid dipeptide repeats (RERE), transcript variant 2, mRNA	1	7.6472e-09
2:200213422	SATB2	splicing	NM_001172509.2:c.1173+1G>A	NP_001165980.1:p.?	De novo	Heterozygous	33	Male	4.33	Cleft palate	CPO	Severe	No	No	No	1	NM_001172509.2:c.1173+1G>A		NP_001165980.1:p.?	NC_000002.11:g.200213423C>T	NC_000002.12:g.199348700C>T	SATB2	HGNC:21637	Homo sapiens SATB homeobox 2 (SATB2), transcript variant 1, mRNA	0.99999	8.0908e-06
2:200213423	SATB2	splicing	NM_001172509.2:c.1173+2T>C	NP_001165980.1:p.?	Unknown	Heterozygous	217	Male	6.05	Cleft palate	CPO	Severe	No	No	Yes	1	NM_001172509.2:c.1173+2T>C		NP_001165980.1:p.?	NC_000002.11:g.200213422A>G	NC_000002.12:g.199348699A>G	SATB2	HGNC:21637	Homo sapiens SATB homeobox 2 (SATB2), transcript variant 1, mRNA	0.99999	8.0908e-06
2:200245088	SATB2	frameshift substitution	NM_001172509.2:c.594_595del	NP_001165980.1:p.(Gln199GlufsTer9)	De novo	Heterozygous	403	Male	4.65	Cleft palate	CPO	No	No	No	No	1	NM_001172509.2:c.594_595del		NP_001165980.1:p.(Gln199GlufsTer9)	NC_000002.11:g.200245090_200245091del	NC_000002.12:g.199380367_199380368del	SATB2	HGNC:21637	Homo sapiens SATB homeobox 2 (SATB2), transcript variant 1, mRNA	0.99999	8.0908e-06
2:200173577	SATB2	frameshift substitution	NM_001172509.2:c.1645del	NP_001165980.1:p.(Gln549SerfsTer75)	De novo	Heterozygous	169	Male	4.69	Cleft palate	CPO	Severe	No	No	No	1	NM_001172509.2:c.1645del		NP_001165980.1:p.(Gln549SerfsTer75)	NC_000002.11:g.200173581del	NC_000002.12:g.199308858del	SATB2	HGNC:21637	Homo sapiens SATB homeobox 2 (SATB2), transcript variant 1, mRNA	0.99999	8.0908e-06
2:200245100	SATB2	frameshift substitution	NM_001172509.2:c.583dup	NP_001165980.1:p.(Cys195LeufsTer14)	De novo	Heterozygous	56	Male	1.97	Cleft palate	CPO	Severe	No	No	No	1	NM_001172509.2:c.583dup		NP_001165980.1:p.(Cys195LeufsTer14)	NC_000002.11:g.200245101dup	NC_000002.12:g.199380378dup	SATB2	HGNC:21637	Homo sapiens SATB homeobox 2 (SATB2), transcript variant 1, mRNA	0.99999	8.0908e-06
2:200246421	SATB2	frameshift substitution	NM_001172509.2:c.459_468del	NP_001165980.1:p.(Lys153AsnfsTer24)	De novo	Heterozygous	180	Male	5.19	Submucous cleft soft palate, bifid uvula	CPO	Severe	No	No	No	1	NM_001172509.2:c.459_468del		NP_001165980.1:p.(Lys153AsnfsTer24)	NC_000002.11:g.200246423_200246432del	NC_000002.12:g.199381700_199381709del	SATB2	HGNC:21637	Homo sapiens SATB homeobox 2 (SATB2), transcript variant 1, mRNA	0.99999	8.0908e-06
2:200213431	SATB2	nonsynonymous SNV	NM_001172509.2:c.1166G>T	NP_001165980.1:p.(Arg389Leu)	De novo	Heterozygous	11	Male	10.47	Cleft palate	CPO	Severe	No	No	No	1	NM_001172509.2:c.1166G>T		NP_001165980.1:p.(Arg389Leu)	NC_000002.11:g.200213431C>A	NC_000002.12:g.199348708C>A	SATB2	HGNC:21637	Homo sapiens SATB homeobox 2 (SATB2), transcript variant 1, mRNA	0.99999	8.0908e-06
2:200193626	SATB2	nonsynonymous SNV	NM_001172509.2:c.1181T>C	NP_001165980.1:p.(Leu394Ser)	De novo	Heterozygous	261	Female	5.3	Cleft palate	CPO	Mild	No	No	No	1	NM_001172509.2:c.1181T>C		NP_001165980.1:p.(Leu394Ser)	NC_000002.11:g.200193626A>G	NC_000002.12:g.199328903A>G	SATB2	HGNC:21637	Homo sapiens SATB homeobox 2 (SATB2), transcript variant 1, mRNA	0.99999	8.0908e-06
2:200213432	SATB2	nonsynonymous SNV	NM_001172509.2:c.1165C>T	NP_001165980.1:p.(Arg389Cys)	De novo	Heterozygous	172	Female	2.62	Cleft palate	CPO	Severe	No	No	No	1	NM_001172509.2:c.1165C>T		NP_001165980.1:p.(Arg389Cys)	NC_000002.11:g.200213432G>A	NC_000002.12:g.199348709G>A	SATB2	HGNC:21637	Homo sapiens SATB homeobox 2 (SATB2), transcript variant 1, mRNA	0.99999	8.0908e-06
2:200193611	SATB2	nonsynonymous SNV	NM_001172509.2:c.1196G>A	NP_001165980.1:p.(Arg399His)	De novo	Heterozygous	557	Male	0.76	Cleft palate	CPO	No	No	No	No	1	NM_001172509.2:c.1196G>A		NP_001165980.1:p.(Arg399His)	NC_000002.11:g.200193611C>T	NC_000002.12:g.199328888C>T	SATB2	HGNC:21637	Homo sapiens SATB homeobox 2 (SATB2), transcript variant 1, mRNA	0.99999	8.0908e-06	The 2 patients with this variant in SATB2 are unrelated.
2:200137074	SATB2	stopgain	NM_001172509.2:c.2062G>T	NP_001165980.1:p.(Glu688Ter)	De novo	Heterozygous	572	Female	0.91	Cleft palate	CPO	No	No	No	No	1	NM_001172509.2:c.2062G>T		NP_001165980.1:p.(Glu688Ter)	NC_000002.11:g.200137074C>A	NC_000002.12:g.199272351C>A	SATB2	HGNC:21637	Homo sapiens SATB homeobox 2 (SATB2), transcript variant 1, mRNA	0.99999	8.0908e-06
2:200193611	SATB2	nonsynonymous SNV	NM_001172509.2:c.1196G>A	NP_001165980.1:p.(Arg399His)	Unknown	Heterozygous	187	Female	6.49	Submucous cleft soft palate	CPO	Severe	No	No	No	1	NM_001172509.2:c.1196G>A		NP_001165980.1:p.(Arg399His)	NC_000002.11:g.200193611C>T	NC_000002.12:g.199328888C>T	SATB2	HGNC:21637	Homo sapiens SATB homeobox 2 (SATB2), transcript variant 1, mRNA	0.99999	8.0908e-06	The 2 patients with this variant in SATB2 are unrelated.
2:200245179	SATB2	stopgain	NM_001172509.2:c.505C>T	NP_001165980.1:p.(Gln169Ter)	Unknown	Heterozygous	144	Female	2.37	Cleft palate	CPO	Severe	No	No	No	1	NM_001172509.2:c.505C>T		NP_001165980.1:p.(Gln169Ter)	NC_000002.11:g.200245179G>A	NC_000002.12:g.199380456G>A	SATB2	HGNC:21637	Homo sapiens SATB homeobox 2 (SATB2), transcript variant 1, mRNA	0.99999	8.0908e-06
2:200193432	SATB2	stopgain	NM_001172509.2:c.1375C>T	NP_001165980.1:p.(Arg459Ter)	De novo	Heterozygous	364	Male	11.86	Cleft palate	CPO	No	No	No	No	1	NM_001172509.2:c.1375C>T		NP_001165980.1:p.(Arg459Ter)	NC_000002.11:g.200193432G>A	NC_000002.12:g.199328709G>A	SATB2	HGNC:21637	Homo sapiens SATB homeobox 2 (SATB2), transcript variant 1, mRNA	0.99999	8.0908e-06
18:42531070	SETBP1	stopgain	NM_015559.3:c.1765C>T	NP_056374.2:p.(Arg589Ter)	De novo	Heterozygous	176	Male	7.25	Cleft plate	CPO	Severe	No	No	No	1	NM_015559.3:c.1765C>T	NG_027527.2:g.275933C>T	NP_056374.2:p.(Arg589Ter)	NC_000018.9:g.42531070C>T	NC_000018.10:g.44951105C>T	SETBP1	HGNC:15573	Homo sapiens SET binding protein 1 (SETBP1), transcript variant 1, mRNA	1	8.6996e-07
3:47129662	SETD2	nonsynonymous SNV	NM_014159.7:c.5218C>T	NP_054878.5:p.(Arg1740Trp)	De novo	Heterozygous	48	Female	1.03	Cleft palate	CPO	Severe	No	No	No	1	NM_014159.7:c.5218C>T		NP_054878.5:p.(Arg1740Trp)	NC_000003.11:g.47129662G>A	NC_000003.12:g.47088172G>A	SETD2	HGNC:18420	Homo sapiens SET domain containing 2, histone lysine methyltransferase (SETD2), transcript variant 1, mRNA	1	1.005e-07
1:149897750	SF3B4	frameshift substitution	NM_005850.5:c.890del	NP_005841.1:p.(Pro297HisfsTer23)	De novo	Heterozygous	573	Female	2.87	Cleft palate	CPO	No	No	No	No	1	NM_005850.5:c.890del	NG_032777.1:g.7394del	NP_005841.1:p.(Pro297HisfsTer23)	NC_000001.10:g.149897753del	NC_000001.11:g.149925861del	SF3B4	HGNC:10771	Homo sapiens splicing factor 3b subunit 4 (SF3B4), mRNA	0.99176	0.0082425
7:155599078	SHH	stopgain	NM_000193.4:c.474C>A	NP_000184.1:p.(Tyr158Ter)	De novo	Heterozygous	505	Male	0.38	Submucous cleft lip	CL/P	No	No	No	No	1	NM_000193.4:c.474C>A	NG_007504.2:g.10890C>A	NP_000184.1:p.(Tyr158Ter)	NC_000007.13:g.155599078G>T	NC_000007.14:g.155806384G>T	SHH	HGNC:10848	Homo sapiens sonic hedgehog signaling molecule (SHH), transcript variant 1, mRNA	0.98258	0.017413
15:75704065	SIN3A	frameshift substitution	NM_001145358.2:c.775dup	NP_001138830.1:p.(His259ProfsTer47)	De novo	Heterozygous	54	Male	5.42	Submucous cleft hard palate, bifid uvula	CPO	Severe	No	No	No	1	NM_001145358.2:c.775dup		NP_001138830.1:p.(His259ProfsTer47)	NC_000015.9:g.75704066dup	NC_000015.10:g.75411725dup	SIN3A	HGNC:19353	Homo sapiens SIN3 transcription regulator family member A (SIN3A), transcript variant 1, mRNA	1	1.0402e-10
2:45170000	SIX3	nonsynonymous SNV	NM_005413.4:c.757T>A	NP_005404.1:p.(Trp253Arg)	De novo	Heterozygous	51	Female	1.14	Oral cleft	OC	Severe	No	No	No	1	NM_005413.4:c.757T>A	NG_016222.1:g.5964T>A	NP_005404.1:p.(Trp253Arg)	NC_000002.11:g.45170000T>A	NC_000002.12:g.44942861T>A	SIX3	HGNC:10889	Homo sapiens SIX homeobox 3 (SIX3), mRNA	0.94714	0.052705
5:149360805	SLC26A2	frameshift substitution	NM_000112.4:c.1650del	NP_000103.2:p.(Ser551ValfsTer34)	Maternal	Compound heterozygous	543	Female	2.2	Submucous cleft soft palate	CPO	No	No	No	No	2	NM_000112.4:c.1650del		NP_000103.2:p.(Ser551ValfsTer34)	NC_000005.9:g.149360806del	NC_000005.10:g.149981243del	SLC26A2	HGNC:10994	Homo sapiens solute carrier family 26 member 2 (SLC26A2), mRNA	7.4963e-07	0.73516
5:149359991	SLC26A2	nonsynonymous SNV	NM_000112.4:c.835C>T	NP_000103.2:p.(Arg279Trp)	Paternal	Compound heterozygous	543	Female	2.2	Submucous cleft soft palate	CPO	No	No	No	No	2	NM_000112.4:c.835C>T		NP_000103.2:p.(Arg279Trp)	NC_000005.9:g.149359991C>T	NC_000005.10:g.149980428C>T	SLC26A2	HGNC:10994	Homo sapiens solute carrier family 26 member 2 (SLC26A2), mRNA	7.4963e-07	0.73516
19:11132500	SMARCA4	nonsynonymous SNV	NM_003072.5:c.2716C>T	NP_003063.2:p.(Arg906Cys)	De novo	Heterozygous	464	Male	3.44	Cleft palate	CPO	No	No	No	No	1	NM_003072.5:c.2716C>T	NG_011556.3:g.65893C>T	NP_003063.2:p.(Arg906Cys)	NC_000019.9:g.11132500C>T	NC_000019.10:g.11021824C>T	SMARCA4	HGNC:11100	Homo sapiens SWI/SNF related, matrix associated, actin dependent regulator of chromatin, subfamily a, member 4 (SMARCA4), transcript variant 3, mRNA	1	1.0968e-13
22:24175856	SMARCB1	nonframeshift substitution	NM_003073.5:c.1091_1093del	NP_003064.2:p.(Lys364del)	De novo	Heterozygous	571	Female	1.29	Cleft palate	CPO	No	No	No	No	1	NM_003073.5:c.1091_1093del		NP_003064.2:p.(Lys364del)	NC_000022.10:g.24175863_24175865del	NC_000022.11:g.23833676_23833678del	SMARCB1	HGNC:11103	Homo sapiens SWI/SNF related, matrix associated, actin dependent regulator of chromatin, subfamily b, member 1 (SMARCB1), transcript variant 1, mRNA	0.9971	0.0029018
X:53440182	SMC1A	nonsynonymous SNV	NM_006306.4:c.615G>A	NP_006297.2:p.(Glu205=)	De novo	Heterozygous	237	Female	0.81	Cleft palate	CPO	Severe	Yes, gestational	No	No	1	NM_006306.4:c.615G>A		NP_006297.2:p.(Glu205=)	NC_000023.10:g.53440182C>T	NC_000023.11:g.53413232C>T	SMC1A	HGNC:11111	Homo sapiens structural maintenance of chromosomes 1A (SMC1A), transcript variant 1, mRNA	1	2.7718e-08	This variant is at the splice junction.
X:53440208	SMC1A	nonsynonymous SNV	NM_006306.4:c.589A>G	NP_006297.2:p.(Lys197Glu)	De novo	Heterozygous (X-linked)	35	Female	3.32	Cleft palate	CPO	Severe	No	No	No	1	NM_006306.4:c.589A>G		NP_006297.2:p.(Lys197Glu)	NC_000023.10:g.53440208T>C	NC_000023.11:g.53413258T>C	SMC1A	HGNC:11111	Homo sapiens structural maintenance of chromosomes 1A (SMC1A), transcript variant 1, mRNA	1	2.7718e-08
X:53432498	SMC1A	nonsynonymous SNV	NM_006306.4:c.1838G>A	NP_006297.2:p.(Cys613Tyr)	Maternal	Hemizygous	22	Male	9.98	Bifid uvula	CPO	Severe	No	No	No	1	NM_006306.4:c.1838G>A		NP_006297.2:p.(Cys613Tyr)	NC_000023.10:g.53432498C>T	NC_000023.11:g.53405566C>T	SMC1A	HGNC:11111	Homo sapiens structural maintenance of chromosomes 1A (SMC1A), transcript variant 1, mRNA	1	2.7718e-08
10:112350774	SMC3	nonsynonymous SNV	NM_005445.4:c.1696G>A	NP_005436.1:p.(Asp566Asn)	De novo	Heterozygous	153	Male	4.1	Cleft palate, non-midline cleft lip	CL/P	Severe	No	No	No	1	NM_005445.4:c.1696G>A		NP_005436.1:p.(Asp566Asn)	NC_000010.10:g.112350774G>A	NC_000010.11:g.110591016G>A	SMC3	HGNC:2468	Homo sapiens structural maintenance of chromosomes 3 (SMC3), mRNA	1	2.1914e-13
10:112343981	SMC3	nonsynonymous SNV	NM_005445.4:c.1132A>G	NP_005436.1:p.(Lys378Glu)	Unknown	Heterozygous	468	Male	0.16	Cleft palate	CPO	No	No	No	No	1	NM_005445.4:c.1132A>G		NP_005436.1:p.(Lys378Glu)	NC_000010.10:g.112343981A>G	NC_000010.11:g.110584223A>G	SMC3	HGNC:2468	Homo sapiens structural maintenance of chromosomes 3 (SMC3), mRNA	1	2.1914e-13
2:5833995	SOX11	frameshift substitution	NM_003108.4:c.1148dup	NP_003099.1:p.(Gly384ArgfsTer14)	De novo	Heterozygous	314	Male	10.2	Cleft soft palate	CPO	No	No	No	No	1	NM_003108.4:c.1148dup	NG_050751.1:g.6203dup	NP_003099.1:p.(Gly384ArgfsTer14)	NC_000002.11:g.5834001dup	NC_000002.12:g.5693869dup	SOX11	HGNC:11191	Homo sapiens SRY-box transcription factor 11 (SOX11), mRNA	0.85844	0.14115
12:23998914	SOX5	intronic	NM_006940.6:c.481+3A>G	NP_008871.3:p.?	De novo	Heterozygous	294	Male	4.62	Cleft palate	CPO	Mild	No	No	No	1	NM_006940.6:c.481+3A>G		NP_008871.3:p.?	NC_000012.11:g.23998914T>C	NC_000012.12:g.23845980T>C	SOX5	HGNC:11201	Homo sapiens SRY-box transcription factor 5 (SOX5), transcript variant 1, mRNA	0.99995	5.1022e-05
12:23696172	SOX5	nonsynonymous SNV	NM_006940.6:c.1744C>T	NP_008871.3:p.(His582Tyr)	De novo	Heterozygous	270	Male	8.67	Submucous cleft hard palate, Bifid uvula,	CPO	Mild	No	No	No	1	NM_006940.6:c.1744C>T		NP_008871.3:p.(His582Tyr)	NC_000012.11:g.23696172G>A	NC_000012.12:g.23543238G>A	SOX5	HGNC:11201	Homo sapiens SRY-box transcription factor 5 (SOX5), transcript variant 1, mRNA	0.99995	5.1022e-05
17:70117593	SOX9	frameshift substitution	NM_000346.4:c.66dup	NP_000337.1:p.(Ser23GlnfsTer229)	De novo	Heterozygous	555	Female	6.16	Submucous cleft hard palate, Submucous cleft lip	CL/P	No	No	No	No	1	NM_000346.4:c.66dup	NG_012490.1:g.5438dup	NP_000337.1:p.(Ser23GlnfsTer229)	NC_000017.10:g.70117598dup	NC_000017.11:g.72121457dup	SOX9	HGNC:11204	Homo sapiens SRY-box transcription factor 9 (SOX9), mRNA	0.99772	0.0022783
22:24718518	SPECC1L	nonsynonymous SNV	NM_015330.6:c.1570G>A	NP_056145.5:p.(Glu524Lys)	De novo	Heterozygous	281	Female	7.41	Median cleft palate	CPO	Mild	No	No	No	1	NM_015330.6:c.1570G>A		NP_056145.5:p.(Glu524Lys)	NC_000022.10:g.24718518G>A	NC_000022.11:g.24322550G>A	SPECC1L	HGNC:29022	Homo sapiens sperm antigen with calponin homology and coiled-coil domains 1 like (SPECC1L), transcript variant 1, mRNA	0.85887	0.14113
X:123205174	STAG2	splicing	NM_001042750.2:c.2533+1G>A	NP_001036215.1:p.?	De novo	Heterozygous	109	Female	4.48	Cleft palate	CPO	Severe	No	No	No	1	NM_001042750.2:c.2533+1G>A		NP_001036215.1:p.?	NC_000023.10:g.123205174G>A	NC_000023.11:g.124071324G>A	STAG2	HGNC:11355	Homo sapiens stromal antigen 2 (STAG2), transcript variant 2, mRNA	1	2.4245e-08
X:123224610	STAG2	nonsynonymous SNV	NM_001042750.2:c.3463T>A	NP_001036215.1:p.(Tyr1155Asn)	De novo	Heterozygous	462	Female	2.19	Submucous cleft soft palate	CPO	No	No	No	No	1	NM_001042750.2:c.3463T>A		NP_001036215.1:p.(Tyr1155Asn)	NC_000023.10:g.123224610T>A	NC_000023.11:g.124090760T>A	STAG2	HGNC:11355	Homo sapiens stromal antigen 2 (STAG2), transcript variant 2, mRNA	1	2.4245e-08
X:123197045	STAG2	nonsynonymous SNV	NM_001042750.2:c.1811G>A	NP_001036215.1:p.(Arg604Gln)	De novo	Heterozygous (X-linked)	350	Female	9.02	Cleft soft palate	CPO	No	No	No	No	1	NM_001042750.2:c.1811G>A		NP_001036215.1:p.(Arg604Gln)	NC_000023.10:g.123197045G>A	NC_000023.11:g.124063195G>A	STAG2	HGNC:11355	Homo sapiens stromal antigen 2 (STAG2), transcript variant 2, mRNA	1	2.4245e-08
3:176755900	TBL1XR1	nonsynonymous SNV	NM_024665.7:c.1108G>T	NP_078941.2:p.(Asp370Tyr)	De novo	Heterozygous	2	Female	7.78	Oral cleft	OC	Severe	No	No	No	1	NM_024665.7:c.1108G>T		NP_078941.2:p.(Asp370Tyr)	NC_000003.11:g.176755900C>A	NC_000003.12:g.177038112C>A	TBL1XR1	HGNC:29529	Homo sapiens TBL1X receptor 1 (TBL1XR1), transcript variant 1, mRNA	0.99995	4.9066e-05
3:176756166	TBL1XR1	nonsynonymous SNV	NM_024665.7:c.982G>C	NP_078941.2:p.(Asp328His)	Unknown	Heterozygous	27	Female	17.14	Unilateral cleft lip, Unilateral cleft palate	CL/P	Severe	No	No	No	1	NM_024665.7:c.982G>C		NP_078941.2:p.(Asp328His)	NC_000003.11:g.176756166C>G	NC_000003.12:g.177038378C>G	TBL1XR1	HGNC:29529	Homo sapiens TBL1X receptor 1 (TBL1XR1), transcript variant 1, mRNA	0.99995	4.9066e-05
X:79286294	TBX22	frameshift substitution	NM_001109878.2:c.1252del	NP_001103348.1:p.(Val418SerfsTer68)	Maternal	Hemizygous	445	Male	2.78	Median cleft palate	CPO	No	No	No	No	1	NM_001109878.2:c.1252del	NG_008998.1:g.21045del	NP_001103348.1:p.(Val418SerfsTer68)	NC_000023.10:g.79286299del	NC_000023.11:g.80030800del	TBX22	HGNC:11600	Homo sapiens T-box transcription factor 22 (TBX22), transcript variant 1, mRNA	0.97704	0.02296
15:57384032	TCF12	stopgain	NM_207037.2:c.268C>T	NP_996920.1:p.(Arg90Ter)	De novo	Heterozygous	411	Female	4.86	Bifid uvula	CPO	No	No	No	No	1	NM_207037.2:c.268C>T	NG_033851.2:g.178745C>T	NP_996920.1:p.(Arg90Ter)	NC_000015.9:g.57384032C>T	NC_000015.10:g.57091834C>T	TCF12	HGNC:11623	Homo sapiens transcription factor 12 (TCF12), transcript variant 2, mRNA	0.67602	0.32398
5:149751567	TCOF1	frameshift substitution	NM_001371623.1:c.642del	NP_001358552.1:p.(Lys215AsnfsTer4)	De novo	Heterozygous	306	Male	9.64	Cleft palate	CPO	Mild	No	No	No	1	NM_001371623.1:c.642del		NP_001358552.1:p.(Lys215AsnfsTer4)	NC_000005.9:g.149751571del	NC_000005.10:g.150372008del	TCOF1	HGNC:11654	Homo sapiens treacle ribosome biogenesis factor 1 (TCOF1), transcript variant 8, mRNA	0.9541	0.045904
6:10404744	TFAP2A	nonsynonymous SNV	NM_001372066.1:c.767G>A	NP_001358995.1:p.(Arg256Gln)	De novo	Heterozygous	496	Female	0.56	Incomplete cleft of the upper lip	CL/P	No	No	No	No	1	NM_001372066.1:c.767G>A		NP_001358995.1:p.(Arg256Gln)	NC_000006.11:g.10404744C>T	NC_000006.12:g.10404511C>T	TFAP2A	HGNC:11742	Homo sapiens transcription factor AP-2 alpha (TFAP2A), mRNA	0.98964	0.010358	The 2 patients with this variant in TFAP2A are unrelated.
6:10404744	TFAP2A	nonsynonymous SNV	NM_001372066.1:c.767G>A	NP_001358995.1:p.(Arg256Gln)	De novo	Heterozygous	594	Female	25.93	Cleft upper lip	CL/P	No	No	No	No	1	NM_001372066.1:c.767G>A		NP_001358995.1:p.(Arg256Gln)	NC_000006.11:g.10404744C>T	NC_000006.12:g.10404511C>T	TFAP2A	HGNC:11742	Homo sapiens transcription factor AP-2 alpha (TFAP2A), mRNA	0.98964	0.010358	The 2 patients with this variant in TFAP2A are unrelated.
13:95243122	TGDS	nonsynonymous SNV	NM_014305.4:c.298G>T	NP_055120.1:p.(Ala100Ser)	Unknown	Homozygous	260	Male	10.39	Bifid uvula, High palate	CPO	Mild	No	No	No	1	NM_014305.4:c.298G>T	NG_041837.1:g.10408G>T	NP_055120.1:p.(Ala100Ser)	NC_000013.10:g.95243122C>A	NC_000013.11:g.94590868C>A	TGDS	HGNC:20324	Homo sapiens TDP-glucose 4,6-dehydratase (TGDS), transcript variant 1, mRNA	2.4826e-09	0.46655
14:76429686	TGFB3	nonsynonymous SNV	NM_003239.5:c.899G>A	NP_003230.1:p.(Arg300Gln)	Unknown	Heterozygous	591	Male	8.93	Cleft palate	CPO	No	No	No	No	1	NM_003239.5:c.899G>A		NP_003230.1:p.(Arg300Gln)	NC_000014.8:g.76429686C>T	NC_000014.9:g.75963343C>T	TGFB3	HGNC:11769	Homo sapiens transforming growth factor beta 3 (TGFB3), transcript variant 1, mRNA	0.98727	0.012729
9:101907097	TGFBR1	nonsynonymous SNV	NM_004612.4:c.1057G>C	NP_004603.1:p.(Gly353Arg)	De novo	Heterozygous	249	Male	1.91	Bifid uvula	CPO	Severe	No	No	No	1	NM_004612.4:c.1057G>C	NG_007461.1:g.44686G>C	NP_004603.1:p.(Gly353Arg)	NC_000009.11:g.101907097G>C	NC_000009.12:g.99144815G>C	TGFBR1	HGNC:11772	Homo sapiens transforming growth factor beta receptor 1 (TGFBR1), transcript variant 1, mRNA	0.85379	0.1462
17:60599613	TLK2	stopgain	NM_006852.6:c.202G>T	NP_006843.2:p.(Glu68Ter)	De novo	Heterozygous	544	Female	16.84	Bifid uvula	CPO	No	No	No	No	1	NM_006852.6:c.202G>T		NP_006843.2:p.(Glu68Ter)	NC_000017.10:g.60599613G>T	NC_000017.11:g.62522252G>T	TLK2	HGNC:11842	Homo sapiens tousled like kinase 2 (TLK2), transcript variant A, mRNA	1	5.6478e-08
1:165712518	TMCO1	frameshift substitution	NM_019026.6:c.353del	NP_061899.3:p.(Pro118LeufsTer95)	Unknown	Homozygous	246	Female	4.26	Median cleft lip and palate	CL/P	Severe	No	No	Yes	1	NM_019026.6:c.353del		NP_061899.3:p.(Pro118LeufsTer95)	NC_000001.10:g.165712520del	NC_000001.11:g.165743283del	TMCO1	HGNC:18188	Homo sapiens transmembrane and coiled-coil domains 1 (TMCO1), transcript variant 1, mRNA	9.41e-10	0.16432
3:189612056	TP63	frameshift substitution	NM_003722.5:c.1810del	NP_003713.3:p.(His604ThrfsTer100)	Maternal	Heterozygous	429	Male	0.67	Bilateral cleft lip and palate	CL/P	No	No	No	No	1	NM_003722.5:c.1810del	NG_007550.3:g.302524del	NP_003713.3:p.(His604ThrfsTer100)	NC_000003.11:g.189612058del	NC_000003.12:g.189894269del	TP63	HGNC:15979	Homo sapiens tumor protein p63 (TP63), transcript variant 1, mRNA	0.99728	0.0027237
3:189586416	TP63	nonsynonymous SNV	NM_003722.5:c.1040G>T	NP_003713.3:p.(Cys347Phe)	De novo	Heterozygous	553	Male	0.01	Unilateral cleft lip	CL/P	No	No	No	No	1	NM_003722.5:c.1040G>T	NG_007550.3:g.276882G>T	NP_003713.3:p.(Cys347Phe)	NC_000003.11:g.189586416G>T	NC_000003.12:g.189868627G>T	TP63	HGNC:15979	Homo sapiens tumor protein p63 (TP63), transcript variant 1, mRNA	0.99728	0.0027237
16:2226351	TRAF7	nonsynonymous SNV	NM_032271.3:c.1964G>A	NP_115647.2:p.(Arg655Gln)	De novo	Heterozygous	484	Female	0.05	Cleft palate	CPO	No	No	No	No	1	NM_032271.3:c.1964G>A		NP_115647.2:p.(Arg655Gln)	NC_000016.9:g.2226351G>A	NC_000016.10:g.2176350G>A	TRAF7	HGNC:20456	Homo sapiens TNF receptor associated factor 7 (TRAF7), mRNA	0.021819	0.97818
7:98527749	TRRAP	nonsynonymous SNV	NM_001375524.1:c.3313A>G	NP_001362453.1:p.(Lys1105Glu)	Unknown	Heterozygous	146	Male	12.36	Cleft palate, Cleft upper lip	CL/P	Severe	No	No	No	1	NM_001375524.1:c.3313A>G	NG_030010.1:g.56637A>G	NP_001362453.1:p.(Lys1105Glu)	NC_000007.13:g.98527749A>G	NC_000007.14:g.98930126A>G	TRRAP	HGNC:12347	Homo sapiens transformation/transcription domain associated protein (TRRAP), transcript variant 3, mRNA	1	4.2959e-28
12:109935729	UBE3B	splicing	NM_130466.4:c.819+1G>T	NP_569733.2:p.?	Unknown	Homozygous	428	Male	4.3	Median cleft palate	CPO	No	No	No	Yes	1	NM_130466.4:c.819+1G>T	NG_033898.1:g.25302G>T	NP_569733.2:p.?	NC_000012.11:g.109935729G>T	NC_000012.12:g.109497924G>T	UBE3B	HGNC:13478	Homo sapiens ubiquitin protein ligase E3B (UBE3B), transcript variant 1, mRNA	4.1871e-08	1
X:41012242	USP9X	frameshift substitution	NM_001039591.3:c.1812_1815del	NP_001034680.2:p.(Gln605PhefsTer7)	De novo	Heterozygous	87	Female	1.43	Submucous cleft hard palate	CPO	Severe	No	No	No	1	NM_001039591.3:c.1812_1815del		NP_001034680.2:p.(Gln605PhefsTer7)	NC_000023.10:g.41012249_41012252del	NC_000023.11:g.41152996_41152999del	USP9X	HGNC:12632	Homo sapiens ubiquitin specific peptidase 9 X-linked (USP9X), transcript variant 4, mRNA	1	6.102e-15
X:41047323	USP9X	stopgain	NM_001039591.3:c.3763C>T	NP_001034680.2:p.(Gln1255Ter)	De novo	Heterozygous	168	Female	11.52	Submucous cleft hard palate, Bifid uvula	CPO	Severe	No	No	No	1	NM_001039591.3:c.3763C>T		NP_001034680.2:p.(Gln1255Ter)	NC_000023.10:g.41047323C>T	NC_000023.11:g.41188070C>T	USP9X	HGNC:12632	Homo sapiens ubiquitin specific peptidase 9 X-linked (USP9X), transcript variant 4, mRNA	1	6.102e-15
4:85716091	WDFY3	frameshift substitution	NM_014991.6:c.3208dup	NP_055806.2:p.(Thr1070AsnfsTer3)	Unknown	Heterozygous	212	Female	6.45	Bifid uvula	CPO	Severe	No	No	No	2	NM_014991.6:c.3208dup		NP_055806.2:p.(Thr1070AsnfsTer3)	NC_000004.11:g.85716092dup	NC_000004.12:g.84794939dup	WDFY3	HGNC:20751	Homo sapiens WD repeat and FYVE domain containing 3 (WDFY3), mRNA	1	2.1718e-25	This patient is heterozygous for a LP variant in WDFY3 and homozygous for a LP variant in MAN1B1.
1:224621703	WDR26	frameshift substitution	NM_001379403.1:c.404dup	NP_001366332.1:p.(Leu135PhefsTer37)	De novo	Heterozygous	21	Female	2.35	Cleft palate	CPO	Severe	No	No	No	1	NM_001379403.1:c.404dup		NP_001366332.1:p.(Leu135PhefsTer37)	NC_000001.10:g.224621705dup	NC_000001.11:g.224434003dup	WDR26	HGNC:21208	Homo sapiens WD repeat domain 26 (WDR26), transcript variant 3, mRNA	1	3.6842e-06
1:224592147	WDR26	stopgain	NM_001379403.1:c.1584G>A	NP_001366332.1:p.(Trp528Ter)	De novo	Heterozygous	425	Female	3.86	Median cleft palate	CPO	No	No	No	No	1	NM_001379403.1:c.1584G>A		NP_001366332.1:p.(Trp528Ter)	NC_000001.10:g.224592147C>T	NC_000001.11:g.224404445C>T	WDR26	HGNC:21208	Homo sapiens WD repeat domain 26 (WDR26), transcript variant 3, mRNA	1	3.6842e-06
X:64139032	ZC4H2	frameshift substitution	NM_018684.4:c.450dup	NP_061154.1:p.(Ile151HisfsTer3)	De novo	Heterozygous	486	Female	2.21	Cleft palate	CPO	No	No	No	No	1	NM_018684.4:c.450dup	NG_021200.2:g.120592dup	NP_061154.1:p.(Ile151HisfsTer3)	NC_000023.10:g.64139038dup	NC_000023.11:g.64919158dup	ZC4H2	HGNC:24931	Homo sapiens zinc finger C4H2-type containing (ZC4H2), transcript variant 1, mRNA	0.90752	0.091827
X:64139057	ZC4H2	stopgain	NM_018684.4:c.426G>A	NP_061154.1:p.(Trp142Ter)	De novo	Heterozygous	94	Female	1.59	Cleft palate	CPO	Severe	No	No	No	1	NM_018684.4:c.426G>A	NG_021200.2:g.120568G>A	NP_061154.1:p.(Trp142Ter)	NC_000023.10:g.64139057C>T	NC_000023.11:g.64919177C>T	ZC4H2	HGNC:24931	Homo sapiens zinc finger C4H2-type containing (ZC4H2), transcript variant 1, mRNA	0.90752	0.091827
X:64137751	ZC4H2	nonsynonymous SNV	NM_018684.4:c.587T>C	NP_061154.1:p.(Ile196Thr)	De novo	Heterozygous	520	Female	0.04	Cleft palate	CPO	No	No	No	No	1	NM_018684.4:c.587T>C	NG_021200.2:g.121874T>C	NP_061154.1:p.(Ile196Thr)	NC_000023.10:g.64137751A>G	NC_000023.11:g.64917871A>G	ZC4H2	HGNC:24931	Homo sapiens zinc finger C4H2-type containing (ZC4H2), transcript variant 1, mRNA	0.90752	0.091827

## Sheet: S5
Gene/Chromosome region	Chromosomal position (GRCh37)	Inheritance	Genotype	Proband ID	Gender	Decimal age	Cleft type	ID?	Maternal diabetes	Anticonvulsant drugs	Consanguinity?	Number of P/LP variants in proband	Notes
15q11.2 deletion (1.14Mb)	15:22156725-23300285	Maternal	Heterozygous	603	Male	8.42	Bifid uvula	No	No	No	No	1	Pathogenic of mild effect size (DOI: 10.1136/jmedgenet-2018-105879)
15q14 deletion (17Kb)	15:38574924-38591720	Maternal	Heterozygous	102	Male	1.86	Submucous cleft hard palate	Severe	No	No	No	1	Includes exon 1 and 2 of SPRED1
16p11.2 deletion (525Kb)	16:29674979-30199946	Unknown	Heterozygous	24	Male	9.35	Submucous cleft soft palate	Severe	No	No	No	1	16p11.2 recurrent microdeletion
16p11.2 deletion (609kb)	16:29606537-30215624	Maternal	Heterozygous	83	Male	14.68	Cleft palate	Severe	No	No	No	1	16p11.2 recurrent microdeletion
16p11.2 deletion (653Kb)	16:29552451-30205263	De novo	Heterozygous	319	Male	2.61	Cleft palate	No	No	No	No	1	16p11.2 recurrent microdeletion
16p13.3 duplication (2.17Mb)	16:2954322-5127643	De novo	Heterozygous	165	Male	13.29	Median cleft lip and palate	Severe	No	No	No	1	Similar phenotype to that described in the literature
17q21.31 deletion (8Kb)	17:42953106-42961328	De novo	Heterozygous	175	Male	8.91	Median cleft palate	Severe	No	No	No	1	Includes exons 5-10 of EFTUD2
1q21.1 deletion (1.31Mb)	1:146520596-147830596	Maternal	Heterozygous	285	Male	5.92	Bifid uvula	Mild	No	No	No	1	1q21.1 recurrent microdeletion, reduced penetrance described in literature (DOI: 10.1038/gim.2015.78)
20p12.3 deletion (971Kb)	20:6513972-7484574	Unknown	Heterozygous	481	Female	11.21	Bifid uvula	No	No	No	No	1	Includes BMP2
22q11.2 deletion (2.59Mb)	22:18889039-21479979	Unknown	Heterozygous	106	Male	11.74	Submucous cleft hard palate, bifid uvula	Severe	No	No	No	1	22q11.2 deletion syndrome (LCR A-D)
22q11.2 deletion (990.49kb)	22:21947140-22937624	De novo	Heterozygous	564	Male	10.73	Bilateral cleft lip and palate	No	No	No	No	2	Distal 22q11.2 deletion syndrome; this patient has two CNVs
22q11.21 deletion (22Kb)	22:20030691-20052273	Biparental	Homozygous	150	Female	2.93	Bifid uvula	Severe	No	No	No	1	Recurrent multi-exon deletion in TANGO2
22q11.21 duplication (1.14Mb)	22:21796934-22937624	De novo	Heterozygous	581	Male	16.61	Cleft palate	No	No	No	No	1	22q11.2 duplication syndrome (LCR D-E)
22q11.21 duplication (322.81kb)	22:21079670-21402482	De novo	Heterozygous	564	Male	10.73	Bilateral cleft lip and palate	No	No	No	No	2	Distal 22q11.2 duplication syndrome, this patient has two CNVs
2q12.1 deletion (6Kb)	2:105471813-105477959	De novo	Heterozygous	256	Male	4.06	Cleft soft palate	Severe	No	No	No	1	Includes POU3F3
2q33.1 deletion (14.55Kb)	2:200186915-200201460	De novo	Heterozygous	229	Male	13.83	Cleft palate	Severe	No	No	No	1	Includes exon 8 and 9 of SATB2
2q33.1 deletion (441bp)	2:200244928-200245368	De novo	Heterozygous	60	Male	2.06	Cleft soft palate	Severe	No	No	No	1	Includes exon 5 of SATB2
2q33.1-q33.3 deletion (2.37Mb)	2:201969334-204342109	De novo	Heterozygous	112	Female	17.81	Cleft soft palate	Severe	No	No	No	1	Does not include SATB2
5q31.1 deletion (3.55Mb)	5:135544628-139090563	De novo	Heterozygous	317	Female	0.34	Cleft upper lip	No	No	No	No	1	Similar phenotype to that described in the literature
7q36.3ter deletion (2.50Mb)	7:156432548-158937536	De novo	Heterozygous	282	Male	8.06	Cleft palate, cleft upper lip	Mild	No	No	No	1	Similar phenotype to that described in the literature
8q12.2 deletion (8Kb)	8:61647492-61655748	De novo	Heterozygous	5	Female	8.06	Cleft palate	Severe	No	No	No	1	Includes exon 2 of CHD7
Xp22.2 duplication (351bp)	X:10490989-10491339	Unknown	Hemizygous	359	Male	14.65	Bilateral cleft lip and palate	No	No	No	No	1	Includes exon 2 of MID1; the 2 patients with this duplication in MID1 are siblings
Xp22.2 duplication (351bp)	X:10490989-10491339	Unknown	Hemizygous	360	Male	1.06	Oral cleft	No	No	No	No	1	Includes exon 2 of MID1; the 2 patients with this duplication in MID1 are siblings
Xp22.2 duplication (7Kb)	X:10457432-10463939	De novo	Heterozygous	370	Male	4.09	Cleft upper lip, laryngeal cleft	No	No	No	No	1	Includes exon 3 of MID1

## Sheet: S6
Gene		Number of cases in OxSOC cohort	Clefting type in cohort		Clefting type in literature	PanelApp ‘Clefting’ panel	ID/GDD in cohort (Y/N)	ID/GDD in literature (Y/N/U)
>3 cases with cleft lip and/or palate described in the literature
ACTG1		1	CPO		CL/P1-3	Yes, green	Y	Y1
AMER1		1	CL/P		CL/P4,5	Yes, green	N	Y6
ANKRD11		4	3 CPO, 1 CL/P		CPO7,8	Yes, green	Y	Y7,8
ARID1B		3	CPO		CPO9	No	Y	Y9
ASXL1		1	CL/P		CL/P10-12	Yes, green	Y	Y12
B4GALT7		2	CPO		CPO13,14	Yes, amber	Y	Y14
BCOR		2	CPO		CPO15	Yes, green	N	Y15
BMP2		1	CPO		CPO16	Yes, green	N	N
CDH1		1	OC		CL/P17	Yes, green	N	N
CDKN1C		2	CPO		CPOa,18	Yes, green	N	N
CHD4		2	CPO		CPO20	No	N	Y20
CHD7		5	2 CL/P, 2 CPO, 1 CP + OC		CL/P21	Yes, green	Y	Y21
CNTNAP1		1	CPO		CPOb,22	No	N	Y22
COL2A1		3	CPO		CPO23	Yes, green	N	N
CTCF		4	2 CPO, 2 CL/P		CL/P24	Yes, green	Y	Y24
CTNND1		4	3 CL/P, 1 CPO		CL/P25	Yes, green	Y	N
DDX3X		1	CL/P		CL/Pc,26-28	Yes, amber	Y	Y26
DHCR7		1	CPO		CPO29	Yes, green	Y	Y29
DVL1		2	1 CL/P, 1 CPO		CPO30,31	Yes, green	N	N32
ECEL1		1	CPO		CPO33	No	N	U
EFTUD2		5	CPO		CPO34	Yes, green	Y	Y34
FBXO11		2	1 CL/P, 1 CPO		CL/Pd,35	Yes, amber	Y	Y35
FGD1		1	CL/P		CL/P36-38	Yes, green	N	N
FGFR2		1	CPO		CL/P39,40	Yes, green	N	Y41
FGFR3		2	1 CL/P, 1 CPO		CL/P42,43	No	Y	Y41
FLNA		1	CPO		CPO44	Yes, green	N	Ne,45
GLI2		3	1 OC, 2 CL/P		CL/P46	No	Y	N
HDAC8		2	CPO		CPO47	Yes, green	Y	Y47
HNRNPK		3	1 OC, 2 CPO		CPO48	No	Y	Y48
KAT6B		3	CPO		CL/P49	Yes, red	N	Y49
KMT2A		1	CPO		CPO50-52	No	Y	Y50, 51
KMT2D		6	CPO		CL/P53	Yes, green	Y	Y53
MED12		1	CPO		CPO54-56	Yes, amber	Y	Y54
MED13L		3	CPO		CPO57-59	Yes, amber	Y	Y57
MID1		3	1 OC, 2 CL/P		CL/P60	Yes, green	N	Y61
NEB		1	CPO		CPO62-64	No	N	N
NEDD4L		2	CPO		CPO65	Yes, green	Y	Y65
OFD1		2	1 CL/P, 1 CPO		CL/P66	Yes, green	N	Y66
PGAP3		5f	CPO		CPO67	No	Y	Y67
PGM1		1	CPO		CPO68	Yes, red	N	Y68
PHF8		1	CL/P		CL/P69	Yes, green	Y	Y69
PIEZO2		4	CPO		CPOg,70	Yes, green	N	N70, 71
PIGV		1	CPO		CPO72	Yes, green	Y	Y72
POGZ		2	1 CPO, 1 CL/P		CPO73,74	No	Y	Y73
PTCH1		1	CPO		CL/P75	Yes, green	N	Y75
RAD21		2	CPO		CPO76	No	Y	Y76
RBM10		1	CPO		CPO77	Yes, green	Y	Y77
SATB2		16	CPO		CPO78	Yes, green	Y	Y78
SETD2		1	CPO		CPOh,79	No	Y	Y79
SF3B4		1	CPO		CPO80	Yes, green	N	N80
SHH		1	CL/P		CL/P81	Yes, green	N	Y81
SIX3		1	OC		CL/P82	Yes, green	Y	Y82
SLC26A2		1	CPO		CPO83-85	Yes, green	N	N
SMARCA4		1	CPO		CPO86	No	N	Y86
SMC1A		3	CPO		CPO87	Yes, green	Y	Y87
SOX9		1	CL/P		CPO88	Yes, green	N	U
SPECC1L		1	CPO		CL/P89	Yes, green	N	Y89
STAG2		3	CPO		CL/P90,91	No	Y	Y90,91
TBX22		1	CPO		CPO92	Yes, green	N	N
TCOF1		1	CPO		CPO93	Yes, green	N	Y94
TFAP2A		2	CL/P		CL/P95	Yes, green	N	N
TGDS		1	CPO		CPO96	Yes, green	N	N
TGFB3		1	CPO		CPO97	Yes, green	N	Y97
TGFBR1		1	CPO		CPO97	Yes, green	Y	Y97
TMCO1		1	CL/P		CL/P98	Yes, green	Y	Y98
TP63		2	CL/P		CL/P99	Yes, green	N	N
TRAF7		1	CPO		CPO100	No	N	Y100
TRRAP		1	CL/P		CL/P101	No	Y	Y101
USP9X		2	CPO		CPO102	Yes, green	Y	Y102
ZC4H2		3	CPO		CPO103	No	Y	Y103
1-2 cases with cleft lip and/or palate described in literature
ADNP		3	1 CL/P, 2 CPO		CPO104	No	Y	Y104
ARID1A		1	CPO		CPO86	No	Y	Y86
AUTS2		1	CL/P		CL/P105	No	Y	Y105
CDK13		1	OC		CPO106	No	Y	Y106
CHD3		2	CPO		CPO107	No	Y	Y107
EP300		1	OC		CL/Pi,108	No	Y	Y108
KAT6A		1	CPO		CPOj,109	Yes, green	Y	Y109
KANSL1		1	CL/P		CL/P110	Yes, red	N	Y110
MAGEL2		1	CPO		CPOk,111	No	Y	Y111
NONO		1	CPO		CPOl,113	No	Y	Y113
NOTCH2		1	CPO		CL/Pm,114,115	No	N	N
POLA1		1	CPO		CPOn,117	No	N	Y117
POLR2A		1	CPO		CL/P118	No	Y	Y118
PUF60		1	CPO		CPO119,120	No	N	Y119
RERE		1	CPO		CL/P121	Yes, amber	Y	Y121
SIN3A		1	CPO		CPO, OCo,122	No	Y	Y122
SMARCB1		1	CPO		CPO86	No	N	Y86
SMC3		2	1 CL/P, 1 CPO		CL/P123	Yes, green	Y	Y123
SOX11		1	CPO		CPO124	No	N	Y124
TBL1XR1		2	CPO		CPO125	No	Y	Y125
TCF12		1	CPO		CL/P126,127	No	N	Y126
UBE3B		1	CPO		CPO128	No	N	Y128
No cases with cleft lip and/or palate described in literature
AIPL1		1	CPOp		ND	No	N
BRD4		1	CL/P		CL/Pq	No	Y
BRPF1		1	CPO		ND	No	Y
CACNA1E		1	CPO		ND	No	N
CAMTA1		1	CPO		ND	No	N
CDKL5		2	OC, CPO		ND	No	Y
CREBBP		1	CPO		NDr	No	Y
CSNK2A1		2	CPO		ND	No	Y
DYNC1H1		1	CPO		ND	No	Y
DYRK1A		1	CPO		CPOs	No	Y
EIF3F		1	CL/P		CL/Pt	No	N
FOXP1		1	CPO		ND	No	N
GNAS		1	CPO		ND	No	N
HNRNPU		1	CL/P		CL/Pu	No	Y
IFT140		1	CPO		CPO	Yes, green	N
KDM5C		1	CPO		ND	No	N
LMBRD1		1	CPO		ND	No	N
LZTR1		1	CPO		ND	No	N
MAF		1	CPO		ND	No	N
MAN1B1		1	CPO		ND	No	N
MAP2K1		1	CL/P		NDv	No	Y
PAX8		1	CPO		NDw	No	Y
PIK3CA		1	CPO		ND	No	Y
POU3F3		1	CPO		ND	No	Y
PPP2R1A		1	CPO		ND	No	Y
SETBP1		1	CPO		ND	No	Y
SOX5		2	CPO		ND	No	N
SPRED1		1	CPO		ND	No	N
TANGO2		1	CPO		ND	No	Y
TLK2		1	CPO		ND	No	N
WDFY3		1	CPO		ND	No	Y
WDR26		2	CPO		NDx	No	Y
CPO = cleft palate only, CL/P = cleft lip +/- palate, OC = oral cleft, ND = clefting not previously described, U = unknown
a - One patient in cohort has phenotype suggestive of Beckwith-Weidemann syndrome (BWS) and 1 patient has phenotype suggestive of Silver-Russell syndrome (SRS). CPO has been described in >3 patients with CDKN1C-associated BWS. CPO or CL/P has not been described in patients with CDKN1C-associated SRS. CPO has been described in >3 patients with SRS due to ICR1 hypomethylation19.
b - The patient in this cohort has phenotype suggestive of congenital hypomyelinating neuropathy 3 (OMIM# 618186).
c - The patient in this cohort has also been described in the literature28.
d - One of the 2 patients with a variant in FBXO11 in this cohort has also described in the literature35.
e - The patient in cohort has a phenotype suggestive of otopalatodigital syndrome type 1 (OPD1) which is not associated with intellectual disability or developmental delay.
f - There are 5 patients from 3 families in this cohort.
g - CPO is significantly associated with c.8057G>A (p<0.0001)70.
h - OC and ID are specific to the SETD2 variant identified in this cohort79.
i- The patient in this cohort is the only case with OC described in the literature108.
j - The patient in this cohort has been described in the literature109.
k - The patient in this cohort has been described in the literature112.
l - The patient in this cohort is the only case with OC described in the literature113.
m - The patient, described by Crifasi et al. (1997), was later found to have a pathogenic NOTCH2 variant116.
n - The patient in this cohort is the only case with OC described in the literature117.
o - The patient in this cohort has been described in the literature122.
p - This case has a pathogenic variant in FGFR3 which accounts for their clefting.
q - The patient in this cohort is the only case with OC described in the literature129.
r - The CREEBP variant in this case is consistent with Menke-Hennekam syndrome. OC has not previously been described in Menke-Hennekam syndrome130.
s - The patient in this cohort is the only case with OC described in the literature131.
t - The patient in this cohort is the only case with OC described in the literature132.
u - The patient in this cohort is the only case with OC described in the literature133.
v - CPO has been described in one patient with a clinical diagnosis of Cardiofaciocutaneous syndrome (CFCS)134. No molecularly confirmed cases of MAP2K1-related CFCS have been described with OC.
w - This patient also has a pathogenic variant in HDAC8 that accounts for their clefting.
x - One of the 2 cases in this cohort is the only case with OC described in the literature135.

## Sheet: S7
Genes in OxSOC list that are currently not included in PanelApp Clefting panel that fulfill criteria to be included as ‘green’ genes.
ADNP	FGFR3	POGZ	TBL1XR1
ARID1A	GLI2	PUF60	TCF12
ARID1B	HNRNPK	RAD21	TRAF7
CHD3	KMT2A	SETD2	TRRAP
CHD4	NEB	SMARCA4	UBE3B
CNTNAP1	NOTCH2	SMARCB1	ZC4H2
ECEL1	PGAP3	STAG2
Genes in OxSOC list that are currently listed as ‘amber’ in PanelApp Clefting panel that fulfill criteria to be included as ‘green’ genes.
B4GALT7	FBXO11	MED13L
DDX3X	MED12
Genes in OxSOC list that are currently listed as ‘red’ in PanelApp Clefting panel that fulfill criteria to be included as ‘green’ genes.
KAT6B
PGM1
Genes in OxSOC list that are currently listed as 'amber' in PanelApp Clefting panel that do not fulfill criteria to be included as ‘green’ genes.
RERE
Genes in OxSOC list that are currently listed as 'red' in PanelApp Clefting panel that do not fulfill criteria to be included as ‘green’ genes.
KANSL1
Genes in OxSOC list that are currently not included in PanelApp Clefting panel that do not fulfill criteria to be included as ‘green’ genes.
AUTS2	MAGEL2	POLR2A
CDK13	NONO	SIN3A
EP300	POLA1	SOX11

## Sheet: S8
Gene	PanelApp rating	OxSOC rating	#Patients with variants in gene within OxSOC cohort	#edges in OxSOC STRING network	#edges in Combined OxSOC&PA STRING network	Syndromic?	Also seen in nonsyndromic forms?	CPO (N=93)	CLP (N=77)	Morphogenesis Functional Cluster? (N=61)	Chromatin Functional Cluster? (N=42)	Protein Functional Cluster? (N=52)
B4GALT7	Amber	Green	2	0	0	Yes	No	Yes	No	Yes	No	No
FBXO11	Amber	Green	2	0	0	Yes	No	No	Yes	No	Yes	No
AMER1	Green	Green	1	0	0	Yes	No	No	Yes	Yes	No	No
ASXL1	Green	Green	1	0	0	Yes	No	No	Yes	No	Yes	No
BCOR	Green	Green	2	0	0	Yes	No	Yes	No	Yes	Yes	Yes
CDKN1C	Green	Green	2	0	0	Yes	No	Yes	No	Yes	No	No
DHCR7	Green	Green	1	0	0	Yes	No	Yes	No	No	No	No
FGD1	Green	Green	1	0	0	Yes	No	No	Yes	No	No	No
MID1	Green	Green	3	0	0	Yes	Yes	No	Yes	Yes	No	No
PHF8	Green	Green	1	0	0	Yes	No	No	Yes	No	Yes	No
PIEZO2	Green	Green	4	0	0	Yes	No	Yes	No	No	No	No
PIGV	Green	Green	1	0	0	Yes	No	Yes	No	No	No	No
SATB2	Green	Green	16	0	0	Yes	Yes	Yes	No	No	No	Yes
SLC26A2	Green	Green	1	0	0	Yes	No	Yes	No	No	No	No
SOX9	Green	Green	1	0	0	Yes	No	No	Yes	Yes	Yes	Yes
SPECC1L	Green	Green	1	0	0	Yes	No	No	Yes	No	No	No
TBX22	Green	Green	1	0	0	Yes	Yes	Yes	No	No	No	No
TCOF1	Green	Green	1	0	0	Yes	No	Yes	No	Yes	No	No
TFAP2A	Green	Green	2	0	0	Yes	Yes	No	Yes	Yes	No	Yes
TGDS	Green	Green	1	0	0	Yes	No	Yes	No	No	No	No
TP63	Green	Green	2	0	0	Yes	No	No	Yes	No	Yes	Yes
CNTNAP1	Not in PanelApp	Green	1	0	0	Yes	No	Yes	No	No	No	No
ECEL1	Not in PanelApp	Green	1	0	0	Yes	No	Yes	No	No	No	No
NEB	Not in PanelApp	Green	1	0	0	Yes	No	Yes	No	No	No	No
NOTCH2	Not in PanelApp	Green	1	0	0	Yes	No	No	Yes	Yes	No	No
PGAP3	Not in PanelApp	Green	5	0	0	Yes	No	Yes	No	No	No	No
POGZ	Not in PanelApp	Green	2	0	0	Yes	No	No	Yes	No	Yes	No
TCF12	Not in PanelApp	Green	1	0	0	Yes	No	No	Yes	No	Yes	Yes
TRAF7	Not in PanelApp	Green	1	0	0	Yes	No	Yes	No	Yes	No	No
UBE3B	Not in PanelApp	Green	1	0	0	Yes	No	Yes	No	No	No	No
ZC4H2	Not in PanelApp	Green	3	0	0	Yes	No	Yes	No	No	No	No
PGM1	Red	Green	1	0	0	Yes	No	Yes	No	No	No	No
TMCO1	Green	Green	1	0	1	Yes	No	No	Yes	No	No	No
DVL1	Green	Green	2	0	1 (disconnected)	Yes	No	No	Yes	Yes	No	Yes
IFT140	Green	Green	1	0	1 (disconnected)	Yes	No	Yes	No	No	No	No
SIX3	Green	Green	1	0	1 (disconnected)	Yes	No	No	Yes	Yes	No	Yes
ARHGAP29	Green	Not in OxSOC	0	0	0	No	Yes	No	No	No	No	No
ARHGAP31	Green	Not in OxSOC	0	0	0	Yes	No	No	No	No	No	No
B3GLCT	Green	Not in OxSOC	0	0	0	Yes	No	No	Yes	No	No	No
C5orf42	Green	Not in OxSOC	0	0	0	Yes	No	No	Yes	No	No	No
CC2D2A	Green	Not in OxSOC	0	0	0	Yes	No	No	Yes	No	No	No
CHRNG	Green	Not in OxSOC	0	0	0	Yes	No	Yes	No	No	No	No
CHST14	Green	Not in OxSOC	0	0	0	Yes	No	No	Yes	No	No	No
COL11A2	Green	Not in OxSOC	0	0	0	Yes	No	Yes	No	Yes	No	No
COLEC10	Green	Not in OxSOC	0	0	0	Yes	No	No	Yes	No	No	No
COLEC11	Green	Not in OxSOC	0	0	0	Yes	No	No	Yes	No	No	No
DOCK6	Green	Not in OxSOC	0	0	0	Yes	No	No	No	No	No	No
EBP	Green	Not in OxSOC	0	0	0	Yes	No	Yes	No	No	No	No
EDNRA	Green	Not in OxSOC	0	0	0	Yes	No	Yes	No	No	No	No
EFNB1	Green	Not in OxSOC	0	0	0	Yes	No	No	Yes	No	No	No
EOGT	Green	Not in OxSOC	0	0	0	Yes	No	No	No	No	No	No
EPG5	Green	Not in OxSOC	0	0	0	Yes	No	No	Yes	No	No	No
FAM20C	Green	Not in OxSOC	0	0	0	Yes	No	Yes	No	Yes	No	No
FOXC2	Green	Not in OxSOC	0	0	0	Yes	No	Yes	No	Yes	No	Yes
FRAS1	Green	Not in OxSOC	0	0	0	Yes	No	No	Yes	No	No	No
GJA1	Green	Not in OxSOC	0	0	0	Yes	No	No	Yes	Yes	No	No
GRHL3	Green	Not in OxSOC	0	0	0	Yes	Yes	No	Yes	No	No	Yes
HYLS1	Green	Not in OxSOC	0	0	0	Yes	No	No	Yes	No	No	No
ICK	Green	Not in OxSOC	0	0	0	Yes	No	Yes	No	No	No	No
IFT172	Green	Not in OxSOC	0	0	0	Yes	No	No	Yes	No	No	No
IMPAD1	Green	Not in OxSOC	0	0	0	Yes	No	Yes	No	No	No	No
IRF6	Green	Not in OxSOC	0	0	0	Yes	Yes	No	Yes	Yes	No	Yes
KCNJ2	Green	Not in OxSOC	0	0	0	Yes	No	Yes	No	No	No	No
KIAA0586	Green	Not in OxSOC	0	0	0	Yes	No	No	Yes	No	No	No
KIF1BP	Green	Not in OxSOC	0	0	0	Yes	No	Yes	No	No	No	No
KIF7	Green	Not in OxSOC	0	0	0	Yes	Yes	No	Yes	No	No	No
MAPRE2	Green	Not in OxSOC	0	0	0	Yes	No	Yes	No	No	No	No
MASP1	Green	Not in OxSOC	0	0	0	Yes	No	No	Yes	No	No	No
MBTPS2	Green	Not in OxSOC	0	0	0	Yes	No	Yes	No	Yes	No	Yes
MEIS2	Green	Not in OxSOC	0	0	0	Yes	No	Yes	No	No	No	Yes
MKS1	Green	Not in OxSOC	0	0	0	Yes	No	No	Yes	No	No	No
MSX1	Green	Not in OxSOC	0	0	0	Yes	Yes	No	Yes	Yes	No	Yes
MYMK	Green	Not in OxSOC	0	0	0	Yes	No	Yes	No	No	No	No
NECTIN1	Green	Not in OxSOC	0	0	0	Yes	Yes	No	Yes	No	No	No
NEK1	Green	Not in OxSOC	0	0	0	Yes	No	No	Yes	No	No	No
PAX3	Green	Not in OxSOC	0	0	0	Yes	Yes	Yes	No	No	No	No
PIGN	Green	Not in OxSOC	0	0	0	Yes	No	Yes	No	No	No	No
PORCN	Green	Not in OxSOC	0	0	0	Yes	No	No	Yes	No	No	No
SALL4	Green	Not in OxSOC	0	0	0	Yes	No	Yes	No	No	No	No
SCARF2	Green	Not in OxSOC	0	0	0	Yes	No	Yes	No	No	No	No
SEPTIN9	Green	Not in OxSOC	0	0	0	Yes	No	Yes	No	No	No	No
SIX5	Green	Not in OxSOC	0	0	0	Yes	No	Yes	No	No	No	No
SMS	Green	Not in OxSOC	0	0	0	Yes	No	Yes	No	No	No	No
STAMBP	Green	Not in OxSOC	0	0	0	Yes	No	Yes	No	No	No	No
TCTN3	Green	Not in OxSOC	0	0	0	Yes	No	Yes	No	No	No	No
TRAPPC9	Green	Not in OxSOC	0	0	0	Yes	No	No	Yes	Yes	No	No
TRIM37	Green	Not in OxSOC	0	0	0	Yes	No	Yes	No	No	Yes	No
TUBB	Green	Not in OxSOC	0	0	0	Yes	No	Yes	No	No	No	No
XYLT1	Green	Not in OxSOC	0	0	0	Yes	No	Yes	No	No	No	No
ZSWIM6	Green	Not in OxSOC	0	0	0	Yes	No	No	Yes	No	No	No
C2CD3	Green	Not in OxSOC	0	0	1	Yes	No	No	Yes	No	No	No
COL11A1	Green	Not in OxSOC	0	0	1	Yes	No	Yes	No	Yes	No	No
COL9A1	Green	Not in OxSOC	0	0	1	Yes	No	Yes	No	No	No	No
DLL4	Green	Not in OxSOC	0	0	1	Yes	No	No	No	Yes	No	No
FLNB	Green	Not in OxSOC	0	0	1	Yes	No	Yes	No	No	No	No
GPC3	Green	Not in OxSOC	0	0	1	Yes	No	Yes	No	Yes	No	No
TELO2	Green	Not in OxSOC	0	0	1	Yes	No	Yes	No	Yes	Yes	Yes
ZEB2	Green	Not in OxSOC	0	0	1	Yes	No	Yes	No	Yes	Yes	Yes
ZIC3	Green	Not in OxSOC	0	0	1	Yes	No	No	Yes	Yes	No	Yes
DHODH	Green	Not in OxSOC	0	0	2	Yes	No	Yes	No	No	No	No
ESCO2	Green	Not in OxSOC	0	0	2	Yes	No	No	Yes	No	Yes	No
MAP3K7	Green	Not in OxSOC	0	0	2	Yes	No	Yes	No	Yes	Yes	No
NOTCH1	Green	Not in OxSOC	0	0	2	Yes	No	No	No	Yes	No	Yes
SON	Green	Not in OxSOC	0	0	2	Yes	No	Yes	No	No	No	No
TGFBR2	Green	Not in OxSOC	0	0	2	Yes	No	Yes	No	Yes	No	No
ZIC2	Green	Not in OxSOC	0	0	2	Yes	No	No	Yes	No	No	No
EIF2S3	Green	Not in OxSOC	0	0	3	Yes	No	No	Yes	No	No	No
POLR1D	Green	Not in OxSOC	0	0	3	Yes	No	Yes	No	No	No	No
RPS26	Green	Not in OxSOC	0	0	3	Yes	Yes	No	Yes	No	No	No
TXNL4A	Green	Not in OxSOC	0	0	3	Yes	No	No	Yes	No	No	Yes
EIF4A3	Green	Not in OxSOC	0	0	4	Yes	No	Yes	No	Yes	No	Yes
GLI3	Green	Not in OxSOC	0	0	4	Yes	No	No	Yes	Yes	No	Yes
KDM6A	Green	Not in OxSOC	0	0	4	Yes	No	No	Yes	No	Yes	No
POLR1C	Green	Not in OxSOC	0	0	4	Yes	No	Yes	No	No	No	No
ACTB	Green	Not in OxSOC	0	0	5	Yes	No	No	Yes	Yes	Yes	Yes
SKI	Green	Not in OxSOC	0	0	5	Yes	No	Yes	No	Yes	No	Yes
SMAD4	Green	Not in OxSOC	0	0	5	Yes	No	No	Yes	Yes	Yes	Yes
SNRPB	Green	Not in OxSOC	0	0	5	Yes	No	Yes	No	No	Yes	Yes
NIPBL	Green	Not in OxSOC	0	0	6	Yes	No	Yes	No	Yes	Yes	No
RPL5	Green	Not in OxSOC	0	0	6	Yes	No	No	Yes	No	No	Yes
SMAD3	Green	Not in OxSOC	0	0	7	Yes	No	Yes	No	Yes	Yes	Yes
DVL3	Green	Not in OxSOC	0	0	1 (disconnected)	Yes	No	Yes	No	Yes	Yes	Yes
DYNC2H1	Green	Not in OxSOC	0	0	1 (disconnected)	Yes	No	No	Yes	No	No	No
DYNC2LI1	Green	Not in OxSOC	0	0	1 (disconnected)	Yes	No	No	Yes	No	No	No
IFT80	Green	Not in OxSOC	0	0	1 (disconnected)	Yes	No	No	Yes	No	No	No
ROR2	Green	Not in OxSOC	0	0	1 (disconnected)	Yes	No	No	Yes	Yes	No	No
SIX1	Green	Not in OxSOC	0	0	1 (disconnected)	Yes	No	Yes	No	No	No	Yes
WNT5A	Green	Not in OxSOC	0	0	1 (disconnected)	Yes	Yes	No	Yes	Yes	No	Yes
EYA1	Green	Not in OxSOC	0	0	2 (disconnected)	Yes	No	Yes	No	No	Yes	No
FGFR1	Green	Not in OxSOC	0	0	2 (disconnected)	Yes	Yes	No	Yes	Yes	No	No
ANKRD11	Green	Green	4	1	1	Yes	No	No	Yes	No	No	No
KAT6B	Red	Green	3	1	1	Yes	No	No	Yes	No	Yes	Yes
FLNA	Green	Green	1	1	2	Yes	No	Yes	No	Yes	Yes	Yes
USP9X	Green	Green	2	1	2	Yes	No	Yes	No	Yes	No	Yes
PUF60	Not in PanelApp	Green	1	1	3	Yes	No	Yes	No	No	No	No
HDAC8	Green	Green	2	2	2	Yes	No	Yes	No	No	Yes	Yes
TBL1XR1	Not in PanelApp	Green	2	2	2	Yes	No	Yes	No	Yes	No	Yes
MED12	Red	Green	1	2	2	Yes	No	Yes	No	Yes	No	Yes
CTCF	Green	Green	4	2	3	Yes	No	No	Yes	Yes	Yes	Yes
OFD1	Green	Green	2	2	3	Yes	No	No	Yes	No	No	No
SF3B4	Green	Green	1	2	4	Yes	No	Yes	No	No	No	Yes
KAT6A	Green	Green	1	3	3	Yes	No	Yes	No	No	Yes	Yes
RBM10	Green	Green	1	3	3	Yes	No	Yes	No	No	No	No
ADNP	Not in PanelApp	Green	3	3	3	Yes	No	No	Yes	No	No	No
ARID1B	Not in PanelApp	Green	3	3	3	Yes	No	Yes	No	No	Yes	No
DDX3X	Amber	Green	1	3	4	Yes	No	No	Yes	Yes	Yes	Yes
ACTG1	Green	Green	1	3	4	Yes	No	No	Yes	Yes	No	No
HNRNPK	Not in PanelApp	Green	3	3	4	Yes	No	Yes	No	No	Yes	Yes
RAD21	Not in PanelApp	Green	2	3	5	Yes	No	Yes	No	No	Yes	No
SETD2	Not in PanelApp	Green	1	3	5	Yes	No	Yes	No	No	Yes	No
CHD7	Green	Green	5	4	4	Yes	No	No	Yes	Yes	No	No
KMT2D	Green	Green	6	4	5	Yes	No	No	Yes	No	Yes	Yes
STAG2	Not in PanelApp	Green	3	4	5	Yes	No	No	Yes	No	Yes	No
EFTUD2	Green	Green	5	5	12	Yes	No	Yes	No	No	No	Yes
CHD3	Not in PanelApp	Green	2	5	5	Yes	No	Yes	No	No	Yes	No
MED13L	Amber	Green	3	5	5	Yes	No	Yes	No	No	No	No
KMT2A	Not in PanelApp	Green	1	5	6	Yes	No	Yes	No	No	Yes	Yes
SMC1A	Green	Green	3	7	8	Yes	No	Yes	No	No	Yes	No
SMC3	Green	Green	2	7	9	Yes	No	No	Yes	No	Yes	No
SMARCB1	Not in PanelApp	Green	1	7	7	Yes	No	Yes	No	No	Yes	Yes
ARID1A	Not in PanelApp	Green	1	7	8	Yes	No	Yes	No	No	Yes	Yes
SMARCA4	Not in PanelApp	Green	1	8	10	Yes	No	Yes	No	Yes	Yes	Yes
CHD4	Not in PanelApp	Green	2	10	10	Yes	No	Yes	No	No	Yes	Yes
TRRAP	Not in PanelApp	Green	1	10	13	Yes	No	No	Yes	No	Yes	No
SHH	Green	Green	1	1 (disconnected)	1	Yes	No	No	Yes	Yes	No	No
TGFB3	Green	Green	1	1 (disconnected)	2	Yes	Yes	Yes	No	Yes	No	No
BMP2	Green	Green	1	1 (disconnected)	3	Yes	No	Yes	No	Yes	No	Yes
COL2A1	Green	Green	3	1 (disconnected)	3	Yes	No	Yes	No	Yes	No	No
NEDD4L	Green	Green	2	1 (disconnected)	3	Yes	No	Yes	No	Yes	No	Yes
GLI2	Not in PanelApp	Green	3	1 (disconnected)	3	Yes	Yes	No	Yes	Yes	No	Yes
TGFBR1	Green	Green	1	1 (disconnected)	6	Yes	No	Yes	No	Yes	No	No
CTNND1	Green	Green	4	1 (disconnected)	1 (disconnected)	Yes	No	No	Yes	Yes	No	Yes
FGFR3	Not in PanelApp	Green	2	1 (disconnected)	1 (disconnected)	Yes	No	No	Yes	Yes	No	No
CDH1	Green	Green	1	1 (disconnected)	2 (disconnected)	Yes	Yes	No	Yes	Yes	No	No
FGFR2	Green	Green	1	1 (disconnected)	2 (disconnected)	Yes	No	No	Yes	Yes	No	No
PTCH1	Green	Green	1	3 (disconnected)	4	Yes	Yes	No	Yes	Yes	No	No

## Sheet: S9
#node1	node2	node1_string_id	node2_string_id	neighborhood_on_chromosome	gene_fusion	phylogenetic_cooccurrence	homology	coexpression	experimentally_determined_interaction	database_annotated	automated_textmining	combined_score
ACTG1	TRRAP	9606.ENSP00000458162	9606.ENSP00000352925	0	0	0	0	0.057	0.503	0	0	0.511
ACTG1	FLNA	9606.ENSP00000458162	9606.ENSP00000358866	0	0	0	0	0.117	0.375	0	0	0.425
ACTG1	EFTUD2	9606.ENSP00000458162	9606.ENSP00000392094	0	0	0	0	0.085	0.397	0	0	0.425
ADNP	CHD4	9606.ENSP00000379346	9606.ENSP00000349508	0	0	0	0	0.245	0.282	0	0	0.435
ADNP	SETD2	9606.ENSP00000379346	9606.ENSP00000386759	0	0	0	0	0.522	0	0	0	0.522
ADNP	SMARCA4	9606.ENSP00000379346	9606.ENSP00000395654	0	0	0	0	0.301	0.32	0	0	0.504
ANKRD11	KMT2D	9606.ENSP00000301030	9606.ENSP00000301067	0	0	0	0	0.647	0	0	0	0.647
ARID1A	SMARCB1	9606.ENSP00000320485	9606.ENSP00000263121	0	0	0	0	0.084	0.981	0	0	0.982
ARID1A	KMT2D	9606.ENSP00000320485	9606.ENSP00000301067	0	0	0	0	0.83	0	0	0	0.83
ARID1A	CHD7	9606.ENSP00000320485	9606.ENSP00000392028	0	0	0	0	0.111	0.367	0	0	0.413
ARID1A	CHD3	9606.ENSP00000320485	9606.ENSP00000369716	0	0	0	0	0.094	0.367	0	0	0.402
ARID1A	CHD4	9606.ENSP00000320485	9606.ENSP00000349508	0	0	0	0	0.331	0.367	0	0	0.559
ARID1A	ARID1B	9606.ENSP00000320485	9606.ENSP00000344546	0	0	0	0.931	0.143	0.87	0	0	0.883
ARID1A	SMARCA4	9606.ENSP00000320485	9606.ENSP00000395654	0	0	0	0	0.243	0.992	0	0	0.993
ARID1B	SMARCB1	9606.ENSP00000344546	9606.ENSP00000263121	0	0	0	0	0	0.893	0	0	0.893
ARID1B	SMARCA4	9606.ENSP00000344546	9606.ENSP00000395654	0	0	0	0	0.105	0.957	0	0	0.96
BMP2	COL2A1	9606.ENSP00000368104	9606.ENSP00000369889	0	0	0	0	0	0.4	0	0	0.4
CDH1	CTNND1	9606.ENSP00000261769	9606.ENSP00000382004	0	0	0	0	0.096	0.928	0	0	0.932
CHD3	SMARCB1	9606.ENSP00000369716	9606.ENSP00000263121	0	0	0	0	0.091	0.435	0	0	0.464
CHD3	SMC1A	9606.ENSP00000369716	9606.ENSP00000323421	0.046	0	0	0	0.207	0.322	0	0	0.443
CHD3	CHD4	9606.ENSP00000369716	9606.ENSP00000349508	0	0	0	0.971	0.109	0.877	0	0	0.885
CHD3	SMC3	9606.ENSP00000369716	9606.ENSP00000354720	0.046	0	0	0	0.156	0.322	0	0	0.407
CHD4	SMC1A	9606.ENSP00000349508	9606.ENSP00000323421	0.046	0	0	0	0.279	0.322	0	0	0.493
CHD4	RBM10	9606.ENSP00000349508	9606.ENSP00000328848	0	0	0	0	0.265	0.27	0	0	0.44
CHD4	HNRNPK	9606.ENSP00000349508	9606.ENSP00000365439	0	0	0	0	0.3	0.27	0	0	0.467
CHD4	PUF60	9606.ENSP00000349508	9606.ENSP00000434359	0	0	0	0	0.364	0.27	0	0	0.516
CHD4	SMC3	9606.ENSP00000349508	9606.ENSP00000354720	0.046	0	0	0	0.176	0.322	0	0	0.421
CHD4	EFTUD2	9606.ENSP00000349508	9606.ENSP00000392094	0	0	0	0	0.198	0.509	0	0	0.59
CHD4	SMARCA4	9606.ENSP00000349508	9606.ENSP00000395654	0	0	0	0.633	0.428	0.835	0	0	0.901
CHD7	SMARCB1	9606.ENSP00000392028	9606.ENSP00000263121	0	0	0	0	0.063	0.435	0	0	0.448
CHD7	MED13L	9606.ENSP00000392028	9606.ENSP00000281928	0	0	0	0	0.443	0.059	0	0	0.453
CHD7	SMARCA4	9606.ENSP00000392028	9606.ENSP00000395654	0	0	0	0.631	0.234	0.561	0	0	0.649
CTCF	STAG2	9606.ENSP00000264010	9606.ENSP00000218089	0	0	0	0	0.199	0.702	0	0	0.751
CTCF	SMC1A	9606.ENSP00000264010	9606.ENSP00000323421	0	0	0	0	0.187	0.297	0	0	0.404
DDX3X	USP9X	9606.ENSP00000382840	9606.ENSP00000316357	0	0	0	0	0.332	0.213	0	0	0.452
DDX3X	OFD1	9606.ENSP00000382840	9606.ENSP00000344314	0	0	0	0	0.436	0	0	0	0.436
DDX3X	EFTUD2	9606.ENSP00000382840	9606.ENSP00000392094	0	0	0	0	0.104	0.942	0	0	0.945
EFTUD2	SF3B4	9606.ENSP00000392094	9606.ENSP00000271628	0	0	0	0	0.184	0.967	0	0	0.972
EFTUD2	HNRNPK	9606.ENSP00000392094	9606.ENSP00000365439	0	0	0	0	0.504	0.443	0	0	0.712
FGFR2	FGFR3	9606.ENSP00000410294	9606.ENSP00000339824	0	0	0	0.966	0.156	0.683	0	0	0.721
GLI2	PTCH1	9606.ENSP00000390436	9606.ENSP00000332353	0	0	0	0	0.062	0.519	0	0	0.529
HDAC8	SMC3	9606.ENSP00000362674	9606.ENSP00000354720	0.045	0	0	0	0.062	0.639	0	0	0.648
HDAC8	TBL1XR1	9606.ENSP00000362674	9606.ENSP00000405574	0	0	0	0	0.083	0.387	0	0	0.414
HNRNPK	RBM10	9606.ENSP00000365439	9606.ENSP00000328848	0	0	0	0	0.183	0.647	0	0	0.699
KAT6A	MED13L	9606.ENSP00000380136	9606.ENSP00000281928	0	0	0	0	0.662	0	0	0	0.662
KAT6A	TRRAP	9606.ENSP00000380136	9606.ENSP00000352925	0	0	0	0	0.064	0.626	0	0	0.634
KAT6A	KMT2A	9606.ENSP00000380136	9606.ENSP00000436786	0	0	0	0.538	0.759	0.545	0	0	0.885
KAT6B	TRRAP	9606.ENSP00000287239	9606.ENSP00000352925	0	0	0	0	0.062	0.626	0	0	0.634
KMT2A	SMARCB1	9606.ENSP00000436786	9606.ENSP00000263121	0	0	0	0	0.086	0.6	0	0	0.619
KMT2A	MED13L	9606.ENSP00000436786	9606.ENSP00000281928	0	0	0	0	0.65	0.057	0	0	0.655
KMT2A	KMT2D	9606.ENSP00000436786	9606.ENSP00000301067	0	0	0	0.54	0.265	0.395	0	0	0.536
KMT2A	SETD2	9606.ENSP00000436786	9606.ENSP00000386759	0	0	0	0.539	0.648	0	0	0	0.648
KMT2D	TRRAP	9606.ENSP00000301067	9606.ENSP00000352925	0	0	0	0	0.371	0.101	0	0	0.41
MED12	MED13L	9606.ENSP00000363193	9606.ENSP00000281928	0	0	0	0	0.57	0.939	0	0	0.972
MED12	TRRAP	9606.ENSP00000363193	9606.ENSP00000352925	0	0	0	0	0.197	0.79	0	0	0.824
MED13L	TRRAP	9606.ENSP00000281928	9606.ENSP00000352925	0	0	0	0	0.107	0.725	0	0	0.743
NEDD4L	PTCH1	9606.ENSP00000383199	9606.ENSP00000332353	0	0	0	0	0	0.519	0	0	0.519
OFD1	TRRAP	9606.ENSP00000344314	9606.ENSP00000352925	0	0	0	0	0	0.639	0	0	0.639
PTCH1	SHH	9606.ENSP00000332353	9606.ENSP00000297261	0	0	0	0	0.064	0.99	0	0	0.99
RAD21	STAG2	9606.ENSP00000297338	9606.ENSP00000218089	0	0	0	0	0.459	0.996	0	0	0.997
RAD21	SMC3	9606.ENSP00000297338	9606.ENSP00000354720	0	0	0	0	0.663	0.995	0	0	0.998
RAD21	SMC1A	9606.ENSP00000297338	9606.ENSP00000323421	0	0	0	0	0.613	0.995	0	0	0.998
RBM10	SF3B4	9606.ENSP00000328848	9606.ENSP00000271628	0	0	0	0	0.113	0.677	0	0	0.701
SETD2	SMARCA4	9606.ENSP00000386759	9606.ENSP00000395654	0	0	0	0	0.352	0.153	0	0	0.427
SMARCA4	SMARCB1	9606.ENSP00000395654	9606.ENSP00000263121	0	0	0	0	0.262	0.995	0	0	0.996
SMARCA4	TRRAP	9606.ENSP00000395654	9606.ENSP00000352925	0	0	0	0	0.46	0.152	0	0	0.523
SMARCB1	TBL1XR1	9606.ENSP00000263121	9606.ENSP00000405574	0	0	0	0	0.067	0.693	0	0	0.701
SMC1A	STAG2	9606.ENSP00000323421	9606.ENSP00000218089	0	0	0	0	0.705	0.965	0	0	0.989
SMC1A	TRRAP	9606.ENSP00000323421	9606.ENSP00000352925	0	0	0	0	0.451	0.102	0	0	0.486
SMC1A	SMC3	9606.ENSP00000323421	9606.ENSP00000354720	0	0	0	0.563	0.893	0.998	0	0	0.999
SMC3	STAG2	9606.ENSP00000354720	9606.ENSP00000218089	0	0	0	0	0.767	0.972	0	0	0.993
SMC3	TRRAP	9606.ENSP00000354720	9606.ENSP00000352925	0	0	0	0	0.627	0.133	0	0	0.663
TGFB3	TGFBR1	9606.ENSP00000238682	9606.ENSP00000364133	0	0	0	0	0	0.944	0	0	0.944

[truncated: 7 more sheets: S10, S11, S12, S13, S14, S15, S16]
